# Supplementary material for: Emotion Regulation in Everyday Life: The Role of Goals and Situational Factors
Source: Front Psychol. 2020 May 19;11:877. doi: 10.3389/fpsyg.2020.00877 (PMC7248400; doi:10.3389/fpsyg.2020.00877)
Supplement: Supplementary file 1 [file Data_Sheet_1.csv]

Participants	Gender	Age	Time to response	Negative emotion in the last 3 h?	Emotional intensity	Perceived control	Expected reoccurrence	Active coping	Cognitive reappraisal	Distraction	Rumination	Expressive suppression	Goal: To avoid conflict	Goal: To keep up appearances	Goal: To feel better	Goal: To make someone else feel better	Goal: To work or learn	Goal: To influence others	Goal: Other reason for regulation	Goal: I did not want to influence my emotions	Indicator variable: day	Indicator variable: event
	1 = male; 2 = female		HH:MM:SS.MS	1 = yes; 2 = no	1 = not at all; 7 = very	1 = not at all; 7 = very	1 = not at all; 7 = very	1 = not at all; 7 = very	1 = not at all; 7 = very	1 = not at all; 7 = very	1 = not at all; 7 = very	1 = not at all; 7 = very	0 = not chosen; 1 = chosen	0 = not chosen; 1 = chosen	0 = not chosen; 1 = chosen	0 = not chosen; 1 = chosen	0 = not chosen; 1 = chosen	0 = not chosen; 1 = chosen	0 = not chosen; 1 = chosen	0 = not chosen; 1 = chosen
36641	1	19	00:22:41.867	1	5	2	5	2	1	5	3	2	0	0	1	0	0	0	0	0	4	1
36641	1	19	00:02:38.49	1	5	2	5	3	2	4	6	5	0	0	1	0	0	0	0	0	4	2
36641	1	19	00:30:53.486	1	7	2	6	1	1	5	6	2	0	0	1	0	0	0	0	0	4	3
36641	1	19	00:00:17.638	1	3	2	5	4	3	5	4	3	0	0	1	0	0	0	0	0	4	4
36641	1	19	00:00:17.582	2	NA	NA	NA	NA	NA	NA	NA	NA	NA	NA	NA	NA	NA	NA	NA	NA	4	5
36641	1	19	00:36:46.485	2	NA	NA	NA	NA	NA	NA	NA	NA	NA	NA	NA	NA	NA	NA	NA	NA	5	1
36641	1	19	00:12:25.782	2	NA	NA	NA	NA	NA	NA	NA	NA	NA	NA	NA	NA	NA	NA	NA	NA	5	2
36641	1	19	00:01:05.325	2	NA	NA	NA	NA	NA	NA	NA	NA	NA	NA	NA	NA	NA	NA	NA	NA	5	3
36641	1	19	00:07:37.394	2	NA	NA	NA	NA	NA	NA	NA	NA	NA	NA	NA	NA	NA	NA	NA	NA	1	1
36641	1	19	00:15:16.133	2	NA	NA	NA	NA	NA	NA	NA	NA	NA	NA	NA	NA	NA	NA	NA	NA	1	2
36641	1	19	00:37:48.681	1	3	3	1	4	5	5	6	7	1	0	0	0	0	0	0	0	1	3
36641	1	19	00:15:23.836	1	2	1	4	5	3	7	3	2	0	0	0	1	0	0	0	0	1	4
36641	1	19	00:48:21.193	1	2	1	5	3	1	5	5	1	0	0	1	0	0	0	0	0	1	5
36641	1	19	01:00:42.76	2	NA	NA	NA	NA	NA	NA	NA	NA	NA	NA	NA	NA	NA	NA	NA	NA	2	1
36641	1	19	01:16:38.569	2	NA	NA	NA	NA	NA	NA	NA	NA	NA	NA	NA	NA	NA	NA	NA	NA	2	2
36641	1	19	01:17:15.591	2	NA	NA	NA	NA	NA	NA	NA	NA	NA	NA	NA	NA	NA	NA	NA	NA	2	3
36641	1	19	00:11:38.43	1	5	1	7	2	1	4	7	7	0	0	1	0	0	0	0	0	2	4
36641	1	19	00:16:51.58	2	NA	NA	NA	NA	NA	NA	NA	NA	NA	NA	NA	NA	NA	NA	NA	NA	5	4
36641	1	19	00:53:19.148	1	5	2	5	5	4	6	7	3	0	0	1	0	0	0	0	0	5	5
36641	1	19	00:00:50.826	2	NA	NA	NA	NA	NA	NA	NA	NA	NA	NA	NA	NA	NA	NA	NA	NA	6	2
36641	1	19	00:11:05.649	2	NA	NA	NA	NA	NA	NA	NA	NA	NA	NA	NA	NA	NA	NA	NA	NA	6	3
36641	1	19	00:23:25.374	1	3	1	7	4	5	5	3	4	0	0	1	0	0	0	0	0	3	4
36641	1	19	01:17:42.307	1	6	1	3	1	5	4	5	6	0	0	0	0	1	0	0	0	3	5
36641	1	19	01:13:35.930	1	3	1	7	1	1	1	1	7	0	0	0	0	1	0	0	0	3	1
36641	1	19	00:06:17.466	2	NA	NA	NA	NA	NA	NA	NA	NA	NA	NA	NA	NA	NA	NA	NA	NA	3	2
36641	1	19	01:11:49.692	1	5	1	6	4	5	5	5	7	0	0	1	0	0	0	0	0	3	3
36641	1	19	01:28:03.887	2	NA	NA	NA	NA	NA	NA	NA	NA	NA	NA	NA	NA	NA	NA	NA	NA	2	5
36642	1	25	00:04:20.112	1	4	2	2	3	3	3	2	6	1	0	0	0	0	0	0	0	1	3
36642	1	25	00:07:04.725	2	NA	NA	NA	NA	NA	NA	NA	NA	NA	NA	NA	NA	NA	NA	NA	NA	1	4
36642	1	25	00:58:37.592	2	NA	NA	NA	NA	NA	NA	NA	NA	NA	NA	NA	NA	NA	NA	NA	NA	1	5
36642	1	25	00:07:17.476	2	NA	NA	NA	NA	NA	NA	NA	NA	NA	NA	NA	NA	NA	NA	NA	NA	2	1
36642	1	25	00:00:25.237	2	NA	NA	NA	NA	NA	NA	NA	NA	NA	NA	NA	NA	NA	NA	NA	NA	2	2
36642	1	25	00:00:47.770	2	NA	NA	NA	NA	NA	NA	NA	NA	NA	NA	NA	NA	NA	NA	NA	NA	2	3
36642	1	25	00:00:24.272	2	NA	NA	NA	NA	NA	NA	NA	NA	NA	NA	NA	NA	NA	NA	NA	NA	2	4
36642	1	25	00:02:51.462	2	NA	NA	NA	NA	NA	NA	NA	NA	NA	NA	NA	NA	NA	NA	NA	NA	1	1
36642	1	25	00:30:53.412	2	NA	NA	NA	NA	NA	NA	NA	NA	NA	NA	NA	NA	NA	NA	NA	NA	1	2
36642	1	25	01:04:37.639	2	NA	NA	NA	NA	NA	NA	NA	NA	NA	NA	NA	NA	NA	NA	NA	NA	7	2
36642	1	25	00:20:04.134	2	NA	NA	NA	NA	NA	NA	NA	NA	NA	NA	NA	NA	NA	NA	NA	NA	7	3
36642	1	25	01:01:43.527	2	NA	NA	NA	NA	NA	NA	NA	NA	NA	NA	NA	NA	NA	NA	NA	NA	7	4
36642	1	25	00:00:17.745	2	NA	NA	NA	NA	NA	NA	NA	NA	NA	NA	NA	NA	NA	NA	NA	NA	7	5
36642	1	25	00:19:25.971	2	NA	NA	NA	NA	NA	NA	NA	NA	NA	NA	NA	NA	NA	NA	NA	NA	8	1
36642	1	25	00:00:17.219	2	NA	NA	NA	NA	NA	NA	NA	NA	NA	NA	NA	NA	NA	NA	NA	NA	8	2
36642	1	25	00:00:40.978	2	NA	NA	NA	NA	NA	NA	NA	NA	NA	NA	NA	NA	NA	NA	NA	NA	8	3
36642	1	25	00:29:29.2	2	NA	NA	NA	NA	NA	NA	NA	NA	NA	NA	NA	NA	NA	NA	NA	NA	8	4
36642	1	25	00:00:16.493	2	NA	NA	NA	NA	NA	NA	NA	NA	NA	NA	NA	NA	NA	NA	NA	NA	8	5
36642	1	25	00:15:14.898	2	NA	NA	NA	NA	NA	NA	NA	NA	NA	NA	NA	NA	NA	NA	NA	NA	3	1
36642	1	25	00:00:33.936	2	NA	NA	NA	NA	NA	NA	NA	NA	NA	NA	NA	NA	NA	NA	NA	NA	3	2
36642	1	25	00:21:03.898	2	NA	NA	NA	NA	NA	NA	NA	NA	NA	NA	NA	NA	NA	NA	NA	NA	3	3
36642	1	25	00:00:34.911	2	NA	NA	NA	NA	NA	NA	NA	NA	NA	NA	NA	NA	NA	NA	NA	NA	3	4
36642	1	25	00:00:22.806	2	NA	NA	NA	NA	NA	NA	NA	NA	NA	NA	NA	NA	NA	NA	NA	NA	3	5
36642	1	25	00:37:36.728	2	NA	NA	NA	NA	NA	NA	NA	NA	NA	NA	NA	NA	NA	NA	NA	NA	4	1
36642	1	25	00:35:33.25	2	NA	NA	NA	NA	NA	NA	NA	NA	NA	NA	NA	NA	NA	NA	NA	NA	4	2
36642	1	25	00:01:49.63	2	NA	NA	NA	NA	NA	NA	NA	NA	NA	NA	NA	NA	NA	NA	NA	NA	4	3
36642	1	25	00:16:14.946	2	NA	NA	NA	NA	NA	NA	NA	NA	NA	NA	NA	NA	NA	NA	NA	NA	4	4
36642	1	25	00:00:09.150	2	NA	NA	NA	NA	NA	NA	NA	NA	NA	NA	NA	NA	NA	NA	NA	NA	4	5
36642	1	25	00:10:13.986	2	NA	NA	NA	NA	NA	NA	NA	NA	NA	NA	NA	NA	NA	NA	NA	NA	5	1
36642	1	25	00:28:47.700	2	NA	NA	NA	NA	NA	NA	NA	NA	NA	NA	NA	NA	NA	NA	NA	NA	5	2
36642	1	25	00:00:25.474	2	NA	NA	NA	NA	NA	NA	NA	NA	NA	NA	NA	NA	NA	NA	NA	NA	2	5
36642	1	25	00:00:21.608	2	NA	NA	NA	NA	NA	NA	NA	NA	NA	NA	NA	NA	NA	NA	NA	NA	5	4
36642	1	25	00:00:40.834	2	NA	NA	NA	NA	NA	NA	NA	NA	NA	NA	NA	NA	NA	NA	NA	NA	5	5
36642	1	25	00:00:17.10	2	NA	NA	NA	NA	NA	NA	NA	NA	NA	NA	NA	NA	NA	NA	NA	NA	6	1
36642	1	25	01:09:46.466	2	NA	NA	NA	NA	NA	NA	NA	NA	NA	NA	NA	NA	NA	NA	NA	NA	6	2
36642	1	25	01:16:42.734	2	NA	NA	NA	NA	NA	NA	NA	NA	NA	NA	NA	NA	NA	NA	NA	NA	6	3
36642	1	25	00:00:47.301	2	NA	NA	NA	NA	NA	NA	NA	NA	NA	NA	NA	NA	NA	NA	NA	NA	6	4
36642	1	25	00:07:43.634	1	3	2	3	2	2	1	1	2	0	0	0	0	0	0	0	1	6	5
36642	1	25	00:15:59.958	2	NA	NA	NA	NA	NA	NA	NA	NA	NA	NA	NA	NA	NA	NA	NA	NA	7	1
36642	1	25	00:54:14.242	2	NA	NA	NA	NA	NA	NA	NA	NA	NA	NA	NA	NA	NA	NA	NA	NA	5	3
36643	1	22	00:48:44.648	2	NA	NA	NA	NA	NA	NA	NA	NA	NA	NA	NA	NA	NA	NA	NA	NA	2	5
36643	1	22	00:04:32.961	2	NA	NA	NA	NA	NA	NA	NA	NA	NA	NA	NA	NA	NA	NA	NA	NA	3	1
36643	1	22	00:33:42.840	2	NA	NA	NA	NA	NA	NA	NA	NA	NA	NA	NA	NA	NA	NA	NA	NA	3	2
36643	1	22	00:37:10.114	2	NA	NA	NA	NA	NA	NA	NA	NA	NA	NA	NA	NA	NA	NA	NA	NA	2	4
36643	1	22	00:54:30.704	1	3	2	6	6	6	4	7	7	0	1	0	0	0	0	0	0	1	1
36643	1	22	00:00:10.634	1	5	7	5	3	4	6	6	4	0	0	0	0	1	0	0	0	1	2
36643	1	22	00:38:26.137	1	7	7	7	5	5	2	7	3	0	0	0	1	1	0	0	0	1	3
36643	1	22	00:15:35.563	1	3	6	7	5	6	5	7	5	1	0	0	1	1	0	0	0	1	4
36643	1	22	00:01:39.274	2	NA	NA	NA	NA	NA	NA	NA	NA	NA	NA	NA	NA	NA	NA	NA	NA	1	5
36643	1	22	00:50:45.655	2	NA	NA	NA	NA	NA	NA	NA	NA	NA	NA	NA	NA	NA	NA	NA	NA	2	1
36643	1	22	00:02:40.802	1	2	5	4	6	6	6	6	6	0	0	1	0	0	0	0	0	2	2
36643	1	22	00:34:17.355	2	NA	NA	NA	NA	NA	NA	NA	NA	NA	NA	NA	NA	NA	NA	NA	NA	2	3
36643	1	22	00:00:06.597	2	NA	NA	NA	NA	NA	NA	NA	NA	NA	NA	NA	NA	NA	NA	NA	NA	7	5
36643	1	22	00:09:51.754	2	NA	NA	NA	NA	NA	NA	NA	NA	NA	NA	NA	NA	NA	NA	NA	NA	8	1
36643	1	22	00:00:27.728	2	NA	NA	NA	NA	NA	NA	NA	NA	NA	NA	NA	NA	NA	NA	NA	NA	8	2
36643	1	22	00:20:38.362	2	NA	NA	NA	NA	NA	NA	NA	NA	NA	NA	NA	NA	NA	NA	NA	NA	8	3
36643	1	22	00:00:08.112	2	NA	NA	NA	NA	NA	NA	NA	NA	NA	NA	NA	NA	NA	NA	NA	NA	8	4
36643	1	22	00:09:29.44	2	NA	NA	NA	NA	NA	NA	NA	NA	NA	NA	NA	NA	NA	NA	NA	NA	8	5
36643	1	22	00:06:05.990	2	NA	NA	NA	NA	NA	NA	NA	NA	NA	NA	NA	NA	NA	NA	NA	NA	9	1
36643	1	22	00:02:42.151	2	NA	NA	NA	NA	NA	NA	NA	NA	NA	NA	NA	NA	NA	NA	NA	NA	9	2
36643	1	22	00:00:12.595	2	NA	NA	NA	NA	NA	NA	NA	NA	NA	NA	NA	NA	NA	NA	NA	NA	9	3
36643	1	22	00:02:11.250	2	NA	NA	NA	NA	NA	NA	NA	NA	NA	NA	NA	NA	NA	NA	NA	NA	4	1
36643	1	22	00:15:05.479	2	NA	NA	NA	NA	NA	NA	NA	NA	NA	NA	NA	NA	NA	NA	NA	NA	4	2
36643	1	22	00:09:51.629	2	NA	NA	NA	NA	NA	NA	NA	NA	NA	NA	NA	NA	NA	NA	NA	NA	4	3
36643	1	22	00:10:45.370	2	NA	NA	NA	NA	NA	NA	NA	NA	NA	NA	NA	NA	NA	NA	NA	NA	4	4
36643	1	22	00:00:33.927	2	NA	NA	NA	NA	NA	NA	NA	NA	NA	NA	NA	NA	NA	NA	NA	NA	4	5
36643	1	22	00:00:21.646	2	NA	NA	NA	NA	NA	NA	NA	NA	NA	NA	NA	NA	NA	NA	NA	NA	5	1
36643	1	22	00:03:31.97	2	NA	NA	NA	NA	NA	NA	NA	NA	NA	NA	NA	NA	NA	NA	NA	NA	5	3
36643	1	22	00:20:26.29	2	NA	NA	NA	NA	NA	NA	NA	NA	NA	NA	NA	NA	NA	NA	NA	NA	5	4
36643	1	22	00:34:36.639	2	NA	NA	NA	NA	NA	NA	NA	NA	NA	NA	NA	NA	NA	NA	NA	NA	5	5
36643	1	22	00:06:18.875	2	NA	NA	NA	NA	NA	NA	NA	NA	NA	NA	NA	NA	NA	NA	NA	NA	6	1
36643	1	22	00:24:40.650	2	NA	NA	NA	NA	NA	NA	NA	NA	NA	NA	NA	NA	NA	NA	NA	NA	3	3
36643	1	22	00:11:58.299	2	NA	NA	NA	NA	NA	NA	NA	NA	NA	NA	NA	NA	NA	NA	NA	NA	3	4
36643	1	22	00:00:18.10	2	NA	NA	NA	NA	NA	NA	NA	NA	NA	NA	NA	NA	NA	NA	NA	NA	3	5
36643	1	22	00:00:14.977	2	NA	NA	NA	NA	NA	NA	NA	NA	NA	NA	NA	NA	NA	NA	NA	NA	6	5
36643	1	22	00:48:59.474	2	NA	NA	NA	NA	NA	NA	NA	NA	NA	NA	NA	NA	NA	NA	NA	NA	7	1
36643	1	22	00:57:48.710	2	NA	NA	NA	NA	NA	NA	NA	NA	NA	NA	NA	NA	NA	NA	NA	NA	7	2
36643	1	22	00:00:14.163	2	NA	NA	NA	NA	NA	NA	NA	NA	NA	NA	NA	NA	NA	NA	NA	NA	7	3
36643	1	22	00:07:31.377	2	NA	NA	NA	NA	NA	NA	NA	NA	NA	NA	NA	NA	NA	NA	NA	NA	7	4
36643	1	22	00:16:09.607	2	NA	NA	NA	NA	NA	NA	NA	NA	NA	NA	NA	NA	NA	NA	NA	NA	6	2
36643	1	22	00:03:50.961	2	NA	NA	NA	NA	NA	NA	NA	NA	NA	NA	NA	NA	NA	NA	NA	NA	6	3
36643	1	22	00:17:23.710	2	NA	NA	NA	NA	NA	NA	NA	NA	NA	NA	NA	NA	NA	NA	NA	NA	6	4
36645	2	21	00:39:20.927	2	NA	NA	NA	NA	NA	NA	NA	NA	NA	NA	NA	NA	NA	NA	NA	NA	4	2
36645	2	21	00:02:40.163	1	3	2	1	5	5	4	1	5	1	1	1	0	0	0	0	0	4	3
36645	2	21	00:05:42.230	1	4	5	3	6	2	2	2	7	0	0	0	0	1	0	0	0	5	1
36645	2	21	00:37:01.16	2	NA	NA	NA	NA	NA	NA	NA	NA	NA	NA	NA	NA	NA	NA	NA	NA	5	2
36645	2	21	00:51:07.155	2	NA	NA	NA	NA	NA	NA	NA	NA	NA	NA	NA	NA	NA	NA	NA	NA	4	4
36645	2	21	00:59:19.422	2	NA	NA	NA	NA	NA	NA	NA	NA	NA	NA	NA	NA	NA	NA	NA	NA	4	5
36645	2	21	00:01:41.120	2	NA	NA	NA	NA	NA	NA	NA	NA	NA	NA	NA	NA	NA	NA	NA	NA	6	4
36645	2	21	00:55:42.467	2	NA	NA	NA	NA	NA	NA	NA	NA	NA	NA	NA	NA	NA	NA	NA	NA	6	5
36645	2	21	00:57:31.798	2	NA	NA	NA	NA	NA	NA	NA	NA	NA	NA	NA	NA	NA	NA	NA	NA	7	1
36645	2	21	00:15:38.904	2	NA	NA	NA	NA	NA	NA	NA	NA	NA	NA	NA	NA	NA	NA	NA	NA	7	2
36645	2	21	00:12:21.157	1	6	2	2	1	6	2	6	2	0	0	1	0	0	0	0	0	7	3
36645	2	21	00:44:16.231	2	NA	NA	NA	NA	NA	NA	NA	NA	NA	NA	NA	NA	NA	NA	NA	NA	7	4
36645	2	21	00:31:33.632	1	4	4	5	6	5	2	7	3	0	0	1	0	0	1	0	0	2	2
36645	2	21	01:06:12.21	1	6	1	2	7	1	1	1	1	0	0	0	0	0	0	0	1	5	3
36645	2	21	00:02:57.227	2	NA	NA	NA	NA	NA	NA	NA	NA	NA	NA	NA	NA	NA	NA	NA	NA	5	4
36645	2	21	00:16:20.937	2	NA	NA	NA	NA	NA	NA	NA	NA	NA	NA	NA	NA	NA	NA	NA	NA	5	5
36645	2	21	00:20:38.586	2	NA	NA	NA	NA	NA	NA	NA	NA	NA	NA	NA	NA	NA	NA	NA	NA	6	1
36645	2	21	00:04:23.697	2	NA	NA	NA	NA	NA	NA	NA	NA	NA	NA	NA	NA	NA	NA	NA	NA	6	2
36645	2	21	00:21:37.481	2	NA	NA	NA	NA	NA	NA	NA	NA	NA	NA	NA	NA	NA	NA	NA	NA	6	3
36645	2	21	00:01:32.501	2	NA	NA	NA	NA	NA	NA	NA	NA	NA	NA	NA	NA	NA	NA	NA	NA	1	1
36645	2	21	00:04:10.899	1	5	5	5	5	3	2	3	6	1	1	0	0	1	0	0	0	1	2
36645	2	21	00:18:34.692	1	5	2	7	4	3	3	2	5	0	0	0	0	0	0	0	1	1	3
36645	2	21	00:05:10.711	2	NA	NA	NA	NA	NA	NA	NA	NA	NA	NA	NA	NA	NA	NA	NA	NA	1	4
36645	2	21	00:00:23.882	1	5	4	7	2	6	4	5	7	1	1	1	0	0	0	0	0	1	5
36645	2	21	00:14:18.559	1	7	2	7	5	4	1	6	6	1	1	0	0	0	0	0	0	2	1
36645	2	21	00:03:09.562	2	NA	NA	NA	NA	NA	NA	NA	NA	NA	NA	NA	NA	NA	NA	NA	NA	3	1
36645	2	21	00:24:14.598	2	NA	NA	NA	NA	NA	NA	NA	NA	NA	NA	NA	NA	NA	NA	NA	NA	2	3
36645	2	21	00:06:48.860	2	NA	NA	NA	NA	NA	NA	NA	NA	NA	NA	NA	NA	NA	NA	NA	NA	2	4
36645	2	21	00:02:35.578	1	3	5	5	6	5	3	5	6	1	1	0	1	0	1	0	0	2	5
36645	2	21	00:33:13.587	2	NA	NA	NA	NA	NA	NA	NA	NA	NA	NA	NA	NA	NA	NA	NA	NA	3	5
36645	2	21	00:37:29.951	2	NA	NA	NA	NA	NA	NA	NA	NA	NA	NA	NA	NA	NA	NA	NA	NA	3	2
36645	2	21	00:44:48.360	1	3	5	7	5	1	1	1	1	0	0	1	0	0	0	0	0	3	3
36645	2	21	00:11:03.53	2	NA	NA	NA	NA	NA	NA	NA	NA	NA	NA	NA	NA	NA	NA	NA	NA	3	4
36732	2	22	00:00:21.309	2	NA	NA	NA	NA	NA	NA	NA	NA	NA	NA	NA	NA	NA	NA	NA	NA	1	2
36732	2	22	00:55:19.949	2	NA	NA	NA	NA	NA	NA	NA	NA	NA	NA	NA	NA	NA	NA	NA	NA	1	3
36732	2	22	00:15:38.349	2	NA	NA	NA	NA	NA	NA	NA	NA	NA	NA	NA	NA	NA	NA	NA	NA	1	4
36732	2	22	00:31:49.385	2	NA	NA	NA	NA	NA	NA	NA	NA	NA	NA	NA	NA	NA	NA	NA	NA	1	5
36732	2	22	00:16:04.107	2	NA	NA	NA	NA	NA	NA	NA	NA	NA	NA	NA	NA	NA	NA	NA	NA	2	1
36732	2	22	00:00:07.790	1	7	2	7	1	1	1	1	1	0	0	0	0	0	0	0	1	2	2
36732	2	22	00:00:26.149	1	7	2	6	1	1	4	1	1	0	0	0	0	0	0	0	1	2	3
36732	2	22	00:00:57.655	2	NA	NA	NA	NA	NA	NA	NA	NA	NA	NA	NA	NA	NA	NA	NA	NA	2	4
36732	2	22	00:00:08.865	1	5	1	5	5	1	5	1	1	0	0	1	0	0	0	0	0	3	1
36732	2	22	00:02:46.390	2	NA	NA	NA	NA	NA	NA	NA	NA	NA	NA	NA	NA	NA	NA	NA	NA	3	2
36732	2	22	00:30:53.998	2	NA	NA	NA	NA	NA	NA	NA	NA	NA	NA	NA	NA	NA	NA	NA	NA	3	3
36732	2	22	00:00:04.609	2	NA	NA	NA	NA	NA	NA	NA	NA	NA	NA	NA	NA	NA	NA	NA	NA	3	4
36732	2	22	00:00:54.534	2	NA	NA	NA	NA	NA	NA	NA	NA	NA	NA	NA	NA	NA	NA	NA	NA	3	5
36732	2	22	00:00:29.577	2	NA	NA	NA	NA	NA	NA	NA	NA	NA	NA	NA	NA	NA	NA	NA	NA	4	1
36732	2	22	01:10:59.166	2	NA	NA	NA	NA	NA	NA	NA	NA	NA	NA	NA	NA	NA	NA	NA	NA	4	2
36732	2	22	00:00:17.873	2	NA	NA	NA	NA	NA	NA	NA	NA	NA	NA	NA	NA	NA	NA	NA	NA	4	3
36732	2	22	00:00:13.708	2	NA	NA	NA	NA	NA	NA	NA	NA	NA	NA	NA	NA	NA	NA	NA	NA	4	4
36732	2	22	00:00:31.582	2	NA	NA	NA	NA	NA	NA	NA	NA	NA	NA	NA	NA	NA	NA	NA	NA	4	5
36732	2	22	00:00:12.659	2	NA	NA	NA	NA	NA	NA	NA	NA	NA	NA	NA	NA	NA	NA	NA	NA	5	1
36732	2	22	00:11:39.912	2	NA	NA	NA	NA	NA	NA	NA	NA	NA	NA	NA	NA	NA	NA	NA	NA	5	2
36732	2	22	00:18:38.202	2	NA	NA	NA	NA	NA	NA	NA	NA	NA	NA	NA	NA	NA	NA	NA	NA	5	3
36732	2	22	01:18:49.778	2	NA	NA	NA	NA	NA	NA	NA	NA	NA	NA	NA	NA	NA	NA	NA	NA	5	4
36732	2	22	00:19:17.146	2	NA	NA	NA	NA	NA	NA	NA	NA	NA	NA	NA	NA	NA	NA	NA	NA	5	5
36732	2	22	00:01:06.367	2	NA	NA	NA	NA	NA	NA	NA	NA	NA	NA	NA	NA	NA	NA	NA	NA	6	1
36732	2	22	00:02:04.16	2	NA	NA	NA	NA	NA	NA	NA	NA	NA	NA	NA	NA	NA	NA	NA	NA	6	2
36732	2	22	00:00:41.743	1	6	2	6	1	1	1	1	2	0	0	0	0	0	0	0	1	6	3
36732	2	22	00:03:49.520	2	NA	NA	NA	NA	NA	NA	NA	NA	NA	NA	NA	NA	NA	NA	NA	NA	6	4
36732	2	22	00:16:02.306	2	NA	NA	NA	NA	NA	NA	NA	NA	NA	NA	NA	NA	NA	NA	NA	NA	6	5
36732	2	22	00:00:03.718	2	NA	NA	NA	NA	NA	NA	NA	NA	NA	NA	NA	NA	NA	NA	NA	NA	7	1
36732	2	22	00:16:31.179	1	5	5	7	6	2	6	1	1	0	0	0	0	0	0	0	1	7	2
36732	2	22	00:15:22.94	2	NA	NA	NA	NA	NA	NA	NA	NA	NA	NA	NA	NA	NA	NA	NA	NA	7	4
36732	2	22	00:15:15.965	2	NA	NA	NA	NA	NA	NA	NA	NA	NA	NA	NA	NA	NA	NA	NA	NA	7	5
36732	2	22	00:51:10.679	2	NA	NA	NA	NA	NA	NA	NA	NA	NA	NA	NA	NA	NA	NA	NA	NA	8	2
36732	2	22	00:03:30.20	2	NA	NA	NA	NA	NA	NA	NA	NA	NA	NA	NA	NA	NA	NA	NA	NA	1	1
36734	1	19	00:15:49.193	2	NA	NA	NA	NA	NA	NA	NA	NA	NA	NA	NA	NA	NA	NA	NA	NA	1	1
36734	1	19	00:28:22.337	1	4	4	7	5	1	1	7	1	0	0	0	0	0	0	0	1	1	2
36734	1	19	00:13:05.394	2	NA	NA	NA	NA	NA	NA	NA	NA	NA	NA	NA	NA	NA	NA	NA	NA	1	5
36734	1	19	00:11:32.282	2	NA	NA	NA	NA	NA	NA	NA	NA	NA	NA	NA	NA	NA	NA	NA	NA	2	1
36734	1	19	00:03:34.822	2	NA	NA	NA	NA	NA	NA	NA	NA	NA	NA	NA	NA	NA	NA	NA	NA	2	2
36734	1	19	01:01:35.744	1	7	1	7	1	1	1	1	1	0	0	0	0	0	0	0	1	2	3
36734	1	19	00:57:43.108	1	3	2	7	1	2	2	5	2	1	0	0	0	0	0	0	0	2	4
36734	1	19	00:15:26.567	2	NA	NA	NA	NA	NA	NA	NA	NA	NA	NA	NA	NA	NA	NA	NA	NA	3	1
36734	1	19	00:04:11.724	2	NA	NA	NA	NA	NA	NA	NA	NA	NA	NA	NA	NA	NA	NA	NA	NA	3	2
36734	1	19	00:01:29.561	1	3	5	4	7	4	6	3	7	0	1	1	0	1	0	0	0	3	3
36734	1	19	00:00:16.873	2	NA	NA	NA	NA	NA	NA	NA	NA	NA	NA	NA	NA	NA	NA	NA	NA	3	4
36734	1	19	00:26:09.484	2	NA	NA	NA	NA	NA	NA	NA	NA	NA	NA	NA	NA	NA	NA	NA	NA	4	1
36734	1	19	00:04:46.245	2	NA	NA	NA	NA	NA	NA	NA	NA	NA	NA	NA	NA	NA	NA	NA	NA	4	2
36734	1	19	00:18:20.0	2	NA	NA	NA	NA	NA	NA	NA	NA	NA	NA	NA	NA	NA	NA	NA	NA	1	3
36734	1	19	00:23:11.788	2	NA	NA	NA	NA	NA	NA	NA	NA	NA	NA	NA	NA	NA	NA	NA	NA	1	4
36734	1	19	00:13:30.403	2	NA	NA	NA	NA	NA	NA	NA	NA	NA	NA	NA	NA	NA	NA	NA	NA	4	5
36734	1	19	00:13:12.636	2	NA	NA	NA	NA	NA	NA	NA	NA	NA	NA	NA	NA	NA	NA	NA	NA	5	1
36734	1	19	01:26:32.364	2	NA	NA	NA	NA	NA	NA	NA	NA	NA	NA	NA	NA	NA	NA	NA	NA	5	2
36734	1	19	00:01:16.679	2	NA	NA	NA	NA	NA	NA	NA	NA	NA	NA	NA	NA	NA	NA	NA	NA	5	3
36734	1	19	00:36:50.637	2	NA	NA	NA	NA	NA	NA	NA	NA	NA	NA	NA	NA	NA	NA	NA	NA	5	4
36734	1	19	00:22:16.34	2	NA	NA	NA	NA	NA	NA	NA	NA	NA	NA	NA	NA	NA	NA	NA	NA	5	5
36734	1	19	00:12:53.527	2	NA	NA	NA	NA	NA	NA	NA	NA	NA	NA	NA	NA	NA	NA	NA	NA	6	1
36734	1	19	00:56:44.101	2	NA	NA	NA	NA	NA	NA	NA	NA	NA	NA	NA	NA	NA	NA	NA	NA	6	2
36734	1	19	01:19:40.76	2	NA	NA	NA	NA	NA	NA	NA	NA	NA	NA	NA	NA	NA	NA	NA	NA	6	3
36734	1	19	01:07:07.277	2	NA	NA	NA	NA	NA	NA	NA	NA	NA	NA	NA	NA	NA	NA	NA	NA	6	4
36734	1	19	00:30:15.191	2	NA	NA	NA	NA	NA	NA	NA	NA	NA	NA	NA	NA	NA	NA	NA	NA	6	5
36734	1	19	00:13:38.965	2	NA	NA	NA	NA	NA	NA	NA	NA	NA	NA	NA	NA	NA	NA	NA	NA	4	3
36734	1	19	00:55:05.376	2	NA	NA	NA	NA	NA	NA	NA	NA	NA	NA	NA	NA	NA	NA	NA	NA	4	4
36734	1	19	00:02:13.592	2	NA	NA	NA	NA	NA	NA	NA	NA	NA	NA	NA	NA	NA	NA	NA	NA	7	3
36734	1	19	00:23:51.518	2	NA	NA	NA	NA	NA	NA	NA	NA	NA	NA	NA	NA	NA	NA	NA	NA	7	4
36734	1	19	00:20:18.269	1	6	2	2	6	6	5	5	1	1	0	1	1	0	0	0	0	7	5
36734	1	19	01:19:51.444	2	NA	NA	NA	NA	NA	NA	NA	NA	NA	NA	NA	NA	NA	NA	NA	NA	8	1
36734	1	19	00:03:01.764	2	NA	NA	NA	NA	NA	NA	NA	NA	NA	NA	NA	NA	NA	NA	NA	NA	8	2
36734	1	19	00:48:40.673	2	NA	NA	NA	NA	NA	NA	NA	NA	NA	NA	NA	NA	NA	NA	NA	NA	7	2
36734	1	19	01:02:24.250	2	NA	NA	NA	NA	NA	NA	NA	NA	NA	NA	NA	NA	NA	NA	NA	NA	7	1
36735	1	22	00:17:48.740	2	NA	NA	NA	NA	NA	NA	NA	NA	NA	NA	NA	NA	NA	NA	NA	NA	1	2
36735	1	22	00:57:06.413	1	4	5	7	4	3	5	5	1	1	0	0	0	0	0	0	0	1	3
36735	1	22	00:00:14.804	2	NA	NA	NA	NA	NA	NA	NA	NA	NA	NA	NA	NA	NA	NA	NA	NA	1	1
36735	1	22	00:23:02.730	1	4	5	7	3	2	4	6	4	1	0	0	1	0	0	0	0	2	1
36735	1	22	00:15:12.370	2	NA	NA	NA	NA	NA	NA	NA	NA	NA	NA	NA	NA	NA	NA	NA	NA	2	2
36735	1	22	00:18:44.518	2	NA	NA	NA	NA	NA	NA	NA	NA	NA	NA	NA	NA	NA	NA	NA	NA	1	4
36735	1	22	00:00:41.451	2	NA	NA	NA	NA	NA	NA	NA	NA	NA	NA	NA	NA	NA	NA	NA	NA	1	5
36735	1	22	00:33:12.218	2	NA	NA	NA	NA	NA	NA	NA	NA	NA	NA	NA	NA	NA	NA	NA	NA	2	5
36735	1	22	00:46:09.965	2	NA	NA	NA	NA	NA	NA	NA	NA	NA	NA	NA	NA	NA	NA	NA	NA	3	1
36735	1	22	00:21:54.64	2	NA	NA	NA	NA	NA	NA	NA	NA	NA	NA	NA	NA	NA	NA	NA	NA	3	2
36735	1	22	00:08:21.543	2	NA	NA	NA	NA	NA	NA	NA	NA	NA	NA	NA	NA	NA	NA	NA	NA	3	3
36735	1	22	00:27:37.751	2	NA	NA	NA	NA	NA	NA	NA	NA	NA	NA	NA	NA	NA	NA	NA	NA	3	4
36735	1	22	00:03:37.97	2	NA	NA	NA	NA	NA	NA	NA	NA	NA	NA	NA	NA	NA	NA	NA	NA	3	5
36735	1	22	00:01:01.436	1	2	4	5	4	2	1	2	1	0	0	0	0	0	0	0	1	4	1
36735	1	22	00:00:06.474	2	NA	NA	NA	NA	NA	NA	NA	NA	NA	NA	NA	NA	NA	NA	NA	NA	4	2
36735	1	22	01:08:44.806	2	NA	NA	NA	NA	NA	NA	NA	NA	NA	NA	NA	NA	NA	NA	NA	NA	4	3
36735	1	22	00:00:12.743	2	NA	NA	NA	NA	NA	NA	NA	NA	NA	NA	NA	NA	NA	NA	NA	NA	4	4
36735	1	22	00:33:13.936	2	NA	NA	NA	NA	NA	NA	NA	NA	NA	NA	NA	NA	NA	NA	NA	NA	4	5
36735	1	22	00:23:43.421	2	NA	NA	NA	NA	NA	NA	NA	NA	NA	NA	NA	NA	NA	NA	NA	NA	2	3
36735	1	22	00:00:09.477	2	NA	NA	NA	NA	NA	NA	NA	NA	NA	NA	NA	NA	NA	NA	NA	NA	2	4
36735	1	22	00:30:04.499	2	NA	NA	NA	NA	NA	NA	NA	NA	NA	NA	NA	NA	NA	NA	NA	NA	5	4
36735	1	22	00:48:08.331	2	NA	NA	NA	NA	NA	NA	NA	NA	NA	NA	NA	NA	NA	NA	NA	NA	5	5
36735	1	22	00:25:51.76	2	NA	NA	NA	NA	NA	NA	NA	NA	NA	NA	NA	NA	NA	NA	NA	NA	6	1
36735	1	22	00:16:49.716	2	NA	NA	NA	NA	NA	NA	NA	NA	NA	NA	NA	NA	NA	NA	NA	NA	6	2
36735	1	22	00:17:10.223	2	NA	NA	NA	NA	NA	NA	NA	NA	NA	NA	NA	NA	NA	NA	NA	NA	6	3
36735	1	22	00:02:11.657	2	NA	NA	NA	NA	NA	NA	NA	NA	NA	NA	NA	NA	NA	NA	NA	NA	6	4
36735	1	22	00:15:28.153	2	NA	NA	NA	NA	NA	NA	NA	NA	NA	NA	NA	NA	NA	NA	NA	NA	6	5
36735	1	22	00:00:10.423	2	NA	NA	NA	NA	NA	NA	NA	NA	NA	NA	NA	NA	NA	NA	NA	NA	7	1
36735	1	22	00:02:19.528	2	NA	NA	NA	NA	NA	NA	NA	NA	NA	NA	NA	NA	NA	NA	NA	NA	7	2
36735	1	22	00:03:55.87	2	NA	NA	NA	NA	NA	NA	NA	NA	NA	NA	NA	NA	NA	NA	NA	NA	7	3
36735	1	22	00:15:59.224	1	3	7	4	4	1	4	7	7	0	0	0	0	0	0	0	1	7	4
36735	1	22	00:00:11.794	2	NA	NA	NA	NA	NA	NA	NA	NA	NA	NA	NA	NA	NA	NA	NA	NA	5	2
36735	1	22	00:09:19.42	2	NA	NA	NA	NA	NA	NA	NA	NA	NA	NA	NA	NA	NA	NA	NA	NA	5	3
36735	1	22	00:15:35.259	1	5	1	6	7	1	4	4	2	0	0	1	0	0	0	0	0	8	1
36735	1	22	00:20:07.569	2	NA	NA	NA	NA	NA	NA	NA	NA	NA	NA	NA	NA	NA	NA	NA	NA	7	5
36736	1	18	01:21:38.211	1	3	5	5	5	3	3	5	3	1	0	0	0	0	0	0	0	1	2
36736	1	18	01:13:46.814	2	NA	NA	NA	NA	NA	NA	NA	NA	NA	NA	NA	NA	NA	NA	NA	NA	1	3
36736	1	18	00:35:54.471	2	NA	NA	NA	NA	NA	NA	NA	NA	NA	NA	NA	NA	NA	NA	NA	NA	1	4
36736	1	18	00:14:02.307	2	NA	NA	NA	NA	NA	NA	NA	NA	NA	NA	NA	NA	NA	NA	NA	NA	1	1
36736	1	18	00:53:06.18	2	NA	NA	NA	NA	NA	NA	NA	NA	NA	NA	NA	NA	NA	NA	NA	NA	2	1
36736	1	18	00:04:41.999	2	NA	NA	NA	NA	NA	NA	NA	NA	NA	NA	NA	NA	NA	NA	NA	NA	2	2
36736	1	18	00:38:08.538	2	NA	NA	NA	NA	NA	NA	NA	NA	NA	NA	NA	NA	NA	NA	NA	NA	2	3
36736	1	18	00:22:51.368	2	NA	NA	NA	NA	NA	NA	NA	NA	NA	NA	NA	NA	NA	NA	NA	NA	1	5
36736	1	18	00:32:44.670	2	NA	NA	NA	NA	NA	NA	NA	NA	NA	NA	NA	NA	NA	NA	NA	NA	2	5
36736	1	18	01:00:17.215	2	NA	NA	NA	NA	NA	NA	NA	NA	NA	NA	NA	NA	NA	NA	NA	NA	3	2
36736	1	18	00:16:59.349	2	NA	NA	NA	NA	NA	NA	NA	NA	NA	NA	NA	NA	NA	NA	NA	NA	3	3
36736	1	18	00:21:28.518	2	NA	NA	NA	NA	NA	NA	NA	NA	NA	NA	NA	NA	NA	NA	NA	NA	2	4
36736	1	18	00:04:14.687	2	NA	NA	NA	NA	NA	NA	NA	NA	NA	NA	NA	NA	NA	NA	NA	NA	3	5
36736	1	18	00:11:36.359	2	NA	NA	NA	NA	NA	NA	NA	NA	NA	NA	NA	NA	NA	NA	NA	NA	4	1
36736	1	18	00:15:43.982	2	NA	NA	NA	NA	NA	NA	NA	NA	NA	NA	NA	NA	NA	NA	NA	NA	4	2
36736	1	18	00:15:10.707	1	5	3	3	2	5	4	5	6	1	0	0	0	1	0	0	0	4	3
36736	1	18	00:33:14.118	1	3	4	2	6	6	3	5	6	1	0	0	0	0	0	0	0	4	4
36736	1	18	00:11:06.81	2	NA	NA	NA	NA	NA	NA	NA	NA	NA	NA	NA	NA	NA	NA	NA	NA	4	5
36736	1	18	00:12:56.335	2	NA	NA	NA	NA	NA	NA	NA	NA	NA	NA	NA	NA	NA	NA	NA	NA	5	1
36736	1	18	00:05:47.889	2	NA	NA	NA	NA	NA	NA	NA	NA	NA	NA	NA	NA	NA	NA	NA	NA	5	2
36736	1	18	00:28:06.674	2	NA	NA	NA	NA	NA	NA	NA	NA	NA	NA	NA	NA	NA	NA	NA	NA	5	3
36736	1	18	00:13:45.168	2	NA	NA	NA	NA	NA	NA	NA	NA	NA	NA	NA	NA	NA	NA	NA	NA	5	4
36736	1	18	00:31:10.765	1	6	3	5	5	3	3	3	2	0	0	0	0	0	0	0	1	5	5
36736	1	18	00:05:44.175	2	NA	NA	NA	NA	NA	NA	NA	NA	NA	NA	NA	NA	NA	NA	NA	NA	6	1
36736	1	18	00:01:07.218	2	NA	NA	NA	NA	NA	NA	NA	NA	NA	NA	NA	NA	NA	NA	NA	NA	3	4
36736	1	18	00:15:46.802	2	NA	NA	NA	NA	NA	NA	NA	NA	NA	NA	NA	NA	NA	NA	NA	NA	7	1
36736	1	18	00:02:39.209	2	NA	NA	NA	NA	NA	NA	NA	NA	NA	NA	NA	NA	NA	NA	NA	NA	7	3
36736	1	18	00:00:46.241	1	3	4	4	4	5	1	1	1	0	0	0	0	0	0	0	1	7	4
36736	1	18	00:23:59.894	2	NA	NA	NA	NA	NA	NA	NA	NA	NA	NA	NA	NA	NA	NA	NA	NA	7	5
36736	1	18	00:07:43.665	2	NA	NA	NA	NA	NA	NA	NA	NA	NA	NA	NA	NA	NA	NA	NA	NA	8	1
36736	1	18	00:05:43.434	1	6	5	5	5	3	2	7	2	1	0	0	1	0	0	0	0	8	2
36736	1	18	00:32:29.76	2	NA	NA	NA	NA	NA	NA	NA	NA	NA	NA	NA	NA	NA	NA	NA	NA	8	3
36736	1	18	00:56:54.228	2	NA	NA	NA	NA	NA	NA	NA	NA	NA	NA	NA	NA	NA	NA	NA	NA	8	4
36736	1	18	00:47:52.559	2	NA	NA	NA	NA	NA	NA	NA	NA	NA	NA	NA	NA	NA	NA	NA	NA	8	5
36736	1	18	00:05:30.641	2	NA	NA	NA	NA	NA	NA	NA	NA	NA	NA	NA	NA	NA	NA	NA	NA	9	1
36736	1	18	00:02:07.296	1	4	4	4	5	3	3	4	4	0	0	0	0	1	0	0	0	6	5
36737	1	20	00:21:27.865	2	NA	NA	NA	NA	NA	NA	NA	NA	NA	NA	NA	NA	NA	NA	NA	NA	1	1
36737	1	20	00:12:17.183	2	NA	NA	NA	NA	NA	NA	NA	NA	NA	NA	NA	NA	NA	NA	NA	NA	1	2
36737	1	20	00:07:06.456	2	NA	NA	NA	NA	NA	NA	NA	NA	NA	NA	NA	NA	NA	NA	NA	NA	2	1
36737	1	20	00:06:01.110	2	NA	NA	NA	NA	NA	NA	NA	NA	NA	NA	NA	NA	NA	NA	NA	NA	2	2
36737	1	20	00:18:44.464	2	NA	NA	NA	NA	NA	NA	NA	NA	NA	NA	NA	NA	NA	NA	NA	NA	2	3
36737	1	20	00:15:20.831	1	2	6	6	1	2	6	5	7	0	1	1	0	1	0	0	0	2	4
36737	1	20	00:06:50.959	2	NA	NA	NA	NA	NA	NA	NA	NA	NA	NA	NA	NA	NA	NA	NA	NA	2	5
36737	1	20	00:05:36.699	2	NA	NA	NA	NA	NA	NA	NA	NA	NA	NA	NA	NA	NA	NA	NA	NA	3	1
36737	1	20	00:00:12.855	1	1	1	3	1	1	7	2	7	1	1	0	0	0	0	0	0	3	2
36737	1	20	00:00:13.987	1	2	2	7	7	5	7	3	7	0	1	1	0	0	0	0	0	3	3
36737	1	20	00:22:10.374	2	NA	NA	NA	NA	NA	NA	NA	NA	NA	NA	NA	NA	NA	NA	NA	NA	3	4
36737	1	20	00:01:04.986	2	NA	NA	NA	NA	NA	NA	NA	NA	NA	NA	NA	NA	NA	NA	NA	NA	3	5
36737	1	20	00:15:21.198	1	3	3	6	5	5	6	5	2	0	1	1	0	1	0	0	0	4	1
36737	1	20	00:34:58.304	2	NA	NA	NA	NA	NA	NA	NA	NA	NA	NA	NA	NA	NA	NA	NA	NA	4	2
36737	1	20	00:01:45.364	1	5	7	7	1	2	7	6	3	0	1	0	0	1	0	0	0	4	3
36737	1	20	00:15:13.712	2	NA	NA	NA	NA	NA	NA	NA	NA	NA	NA	NA	NA	NA	NA	NA	NA	4	4
36737	1	20	00:52:39.311	1	3	7	7	3	3	7	6	7	1	1	1	1	0	1	0	0	4	5
36737	1	20	00:15:08.961	2	NA	NA	NA	NA	NA	NA	NA	NA	NA	NA	NA	NA	NA	NA	NA	NA	5	1
36737	1	20	00:28:31.753	2	NA	NA	NA	NA	NA	NA	NA	NA	NA	NA	NA	NA	NA	NA	NA	NA	5	2
36737	1	20	00:08:20.269	2	NA	NA	NA	NA	NA	NA	NA	NA	NA	NA	NA	NA	NA	NA	NA	NA	5	3
36737	1	20	00:00:31.24	1	3	6	7	2	3	7	7	7	0	0	1	0	0	0	0	0	5	4
36737	1	20	00:13:00.341	1	5	6	7	6	6	7	7	1	0	0	1	0	1	0	0	0	5	5
36737	1	20	00:39:46.909	1	6	6	7	6	1	6	6	6	1	1	1	0	0	0	0	0	6	1
36737	1	20	00:10:25.543	2	NA	NA	NA	NA	NA	NA	NA	NA	NA	NA	NA	NA	NA	NA	NA	NA	6	2
36737	1	20	00:04:21.500	1	6	6	6	7	5	6	5	1	0	0	1	0	0	0	0	0	6	3
36737	1	20	00:04:37.281	1	6	7	5	7	7	2	7	2	0	0	1	0	0	0	0	0	6	4
36737	1	20	00:53:15.936	2	NA	NA	NA	NA	NA	NA	NA	NA	NA	NA	NA	NA	NA	NA	NA	NA	6	5
36737	1	20	00:02:50.93	2	NA	NA	NA	NA	NA	NA	NA	NA	NA	NA	NA	NA	NA	NA	NA	NA	7	1
36737	1	20	00:09:01.436	2	NA	NA	NA	NA	NA	NA	NA	NA	NA	NA	NA	NA	NA	NA	NA	NA	7	2
36737	1	20	00:09:23.4	2	NA	NA	NA	NA	NA	NA	NA	NA	NA	NA	NA	NA	NA	NA	NA	NA	7	3
36737	1	20	00:00:19.690	1	2	1	2	2	2	4	2	2	0	0	0	0	0	0	1	0	1	5
36737	1	20	00:20:03.803	1	3	3	6	1	2	6	5	7	1	1	1	0	0	0	0	0	1	3
36737	1	20	00:05:49.608	2	NA	NA	NA	NA	NA	NA	NA	NA	NA	NA	NA	NA	NA	NA	NA	NA	1	4
36738	1	19	00:01:13.85	1	5	3	1	1	3	7	5	7	1	0	0	0	0	0	0	0	1	2
36738	1	19	00:27:00.692	1	3	6	1	1	3	7	3	7	0	0	0	0	0	0	0	1	1	3
36738	1	19	00:08:04.949	2	NA	NA	NA	NA	NA	NA	NA	NA	NA	NA	NA	NA	NA	NA	NA	NA	2	2
36738	1	19	00:00:04.375	2	NA	NA	NA	NA	NA	NA	NA	NA	NA	NA	NA	NA	NA	NA	NA	NA	2	3
36738	1	19	00:00:10.150	2	NA	NA	NA	NA	NA	NA	NA	NA	NA	NA	NA	NA	NA	NA	NA	NA	1	4
36738	1	19	00:00:06.809	2	NA	NA	NA	NA	NA	NA	NA	NA	NA	NA	NA	NA	NA	NA	NA	NA	2	1
36738	1	19	00:23:58.529	2	NA	NA	NA	NA	NA	NA	NA	NA	NA	NA	NA	NA	NA	NA	NA	NA	3	1
36738	1	19	01:04:52.650	2	NA	NA	NA	NA	NA	NA	NA	NA	NA	NA	NA	NA	NA	NA	NA	NA	3	2
36738	1	19	00:01:53.796	1	5	1	4	7	7	4	4	4	0	1	0	0	0	0	0	0	2	4
36738	1	19	00:31:19.275	2	NA	NA	NA	NA	NA	NA	NA	NA	NA	NA	NA	NA	NA	NA	NA	NA	2	5
36738	1	19	00:15:15.49	1	2	7	7	7	6	7	1	1	0	0	1	0	1	0	0	0	1	1
36738	1	19	01:13:55.270	2	NA	NA	NA	NA	NA	NA	NA	NA	NA	NA	NA	NA	NA	NA	NA	NA	4	1
36738	1	19	00:39:03.518	2	NA	NA	NA	NA	NA	NA	NA	NA	NA	NA	NA	NA	NA	NA	NA	NA	4	2
36738	1	19	00:00:44.499	2	NA	NA	NA	NA	NA	NA	NA	NA	NA	NA	NA	NA	NA	NA	NA	NA	4	3
36738	1	19	00:15:22.591	2	NA	NA	NA	NA	NA	NA	NA	NA	NA	NA	NA	NA	NA	NA	NA	NA	4	4
36738	1	19	00:00:03.823	2	NA	NA	NA	NA	NA	NA	NA	NA	NA	NA	NA	NA	NA	NA	NA	NA	4	5
36738	1	19	00:01:12.975	2	NA	NA	NA	NA	NA	NA	NA	NA	NA	NA	NA	NA	NA	NA	NA	NA	5	1
36738	1	19	00:24:38.227	2	NA	NA	NA	NA	NA	NA	NA	NA	NA	NA	NA	NA	NA	NA	NA	NA	5	2
36738	1	19	00:01:11.12	2	NA	NA	NA	NA	NA	NA	NA	NA	NA	NA	NA	NA	NA	NA	NA	NA	5	3
36738	1	19	00:00:08.999	2	NA	NA	NA	NA	NA	NA	NA	NA	NA	NA	NA	NA	NA	NA	NA	NA	5	4
36738	1	19	00:18:53.271	2	NA	NA	NA	NA	NA	NA	NA	NA	NA	NA	NA	NA	NA	NA	NA	NA	5	5
36738	1	19	00:15:42.870	2	NA	NA	NA	NA	NA	NA	NA	NA	NA	NA	NA	NA	NA	NA	NA	NA	6	1
36738	1	19	00:26:00.428	2	NA	NA	NA	NA	NA	NA	NA	NA	NA	NA	NA	NA	NA	NA	NA	NA	6	2
36738	1	19	00:00:03.334	2	NA	NA	NA	NA	NA	NA	NA	NA	NA	NA	NA	NA	NA	NA	NA	NA	6	3
36738	1	19	00:47:30.85	2	NA	NA	NA	NA	NA	NA	NA	NA	NA	NA	NA	NA	NA	NA	NA	NA	6	4
36738	1	19	00:05:21.627	2	NA	NA	NA	NA	NA	NA	NA	NA	NA	NA	NA	NA	NA	NA	NA	NA	6	5
36738	1	19	00:00:53.420	2	NA	NA	NA	NA	NA	NA	NA	NA	NA	NA	NA	NA	NA	NA	NA	NA	7	1
36738	1	19	00:27:54.256	2	NA	NA	NA	NA	NA	NA	NA	NA	NA	NA	NA	NA	NA	NA	NA	NA	7	2
36738	1	19	00:07:18.940	2	NA	NA	NA	NA	NA	NA	NA	NA	NA	NA	NA	NA	NA	NA	NA	NA	7	3
36738	1	19	00:09:39.883	2	NA	NA	NA	NA	NA	NA	NA	NA	NA	NA	NA	NA	NA	NA	NA	NA	7	4
36738	1	19	00:00:03.669	2	NA	NA	NA	NA	NA	NA	NA	NA	NA	NA	NA	NA	NA	NA	NA	NA	7	5
36738	1	19	00:00:04.501	1	4	4	4	3	5	7	5	1	0	0	0	0	0	0	0	1	8	1
36738	1	19	00:00:09.885	2	NA	NA	NA	NA	NA	NA	NA	NA	NA	NA	NA	NA	NA	NA	NA	NA	3	4
36738	1	19	00:12:29.898	2	NA	NA	NA	NA	NA	NA	NA	NA	NA	NA	NA	NA	NA	NA	NA	NA	3	5
36738	1	19	00:35:40.998	2	NA	NA	NA	NA	NA	NA	NA	NA	NA	NA	NA	NA	NA	NA	NA	NA	3	3
36739	1	18	00:48:43.411	1	7	1	4	3	3	4	7	7	0	1	1	0	0	0	0	0	1	3
36739	1	18	00:00:16.27	1	4	2	3	2	1	5	4	2	1	1	0	0	0	0	0	0	1	1
36739	1	18	00:00:19.221	1	5	2	3	4	5	5	7	7	1	1	1	0	1	0	0	0	1	2
36739	1	18	00:04:44.259	2	NA	NA	NA	NA	NA	NA	NA	NA	NA	NA	NA	NA	NA	NA	NA	NA	2	2
36739	1	18	00:01:02.331	1	7	1	3	4	7	7	7	3	0	1	1	1	0	0	0	0	2	3
36739	1	18	00:00:20.158	2	NA	NA	NA	NA	NA	NA	NA	NA	NA	NA	NA	NA	NA	NA	NA	NA	2	4
36739	1	18	00:35:17.382	2	NA	NA	NA	NA	NA	NA	NA	NA	NA	NA	NA	NA	NA	NA	NA	NA	2	5
36739	1	18	00:03:33.974	2	NA	NA	NA	NA	NA	NA	NA	NA	NA	NA	NA	NA	NA	NA	NA	NA	3	1
36739	1	18	00:00:40.311	2	NA	NA	NA	NA	NA	NA	NA	NA	NA	NA	NA	NA	NA	NA	NA	NA	3	2
36739	1	18	00:01:20.293	2	NA	NA	NA	NA	NA	NA	NA	NA	NA	NA	NA	NA	NA	NA	NA	NA	3	3
36739	1	18	00:00:16.588	1	3	3	5	4	1	7	2	6	0	1	0	0	0	0	0	0	3	4
36739	1	18	00:03:27.325	2	NA	NA	NA	NA	NA	NA	NA	NA	NA	NA	NA	NA	NA	NA	NA	NA	3	5
36739	1	18	00:10:09.890	2	NA	NA	NA	NA	NA	NA	NA	NA	NA	NA	NA	NA	NA	NA	NA	NA	4	1
36739	1	18	00:02:24.157	1	7	2	4	1	2	6	7	7	0	1	1	0	0	0	0	0	1	4
36739	1	18	00:00:14.375	1	7	1	4	1	1	7	4	6	0	1	0	0	0	0	0	0	1	5
36739	1	18	00:29:40.919	2	NA	NA	NA	NA	NA	NA	NA	NA	NA	NA	NA	NA	NA	NA	NA	NA	2	1
36739	1	18	00:09:10.221	2	NA	NA	NA	NA	NA	NA	NA	NA	NA	NA	NA	NA	NA	NA	NA	NA	4	4
36739	1	18	00:05:26.507	2	NA	NA	NA	NA	NA	NA	NA	NA	NA	NA	NA	NA	NA	NA	NA	NA	4	5
36739	1	18	00:01:09.579	2	NA	NA	NA	NA	NA	NA	NA	NA	NA	NA	NA	NA	NA	NA	NA	NA	5	1
36739	1	18	00:15:06.562	2	NA	NA	NA	NA	NA	NA	NA	NA	NA	NA	NA	NA	NA	NA	NA	NA	5	2
36739	1	18	00:32:28.154	2	NA	NA	NA	NA	NA	NA	NA	NA	NA	NA	NA	NA	NA	NA	NA	NA	5	3
36739	1	18	00:01:24.39	2	NA	NA	NA	NA	NA	NA	NA	NA	NA	NA	NA	NA	NA	NA	NA	NA	5	4
36739	1	18	00:01:29.718	2	NA	NA	NA	NA	NA	NA	NA	NA	NA	NA	NA	NA	NA	NA	NA	NA	5	5
36739	1	18	00:04:21.319	2	NA	NA	NA	NA	NA	NA	NA	NA	NA	NA	NA	NA	NA	NA	NA	NA	6	1
36739	1	18	00:00:38.707	2	NA	NA	NA	NA	NA	NA	NA	NA	NA	NA	NA	NA	NA	NA	NA	NA	6	2
36739	1	18	00:00:09.490	1	6	1	5	2	1	7	7	3	0	0	1	0	0	0	0	0	6	3
36739	1	18	00:00:25.202	2	NA	NA	NA	NA	NA	NA	NA	NA	NA	NA	NA	NA	NA	NA	NA	NA	6	4
36739	1	18	00:01:32.727	2	NA	NA	NA	NA	NA	NA	NA	NA	NA	NA	NA	NA	NA	NA	NA	NA	6	5
36739	1	18	00:37:54.858	2	NA	NA	NA	NA	NA	NA	NA	NA	NA	NA	NA	NA	NA	NA	NA	NA	7	1
36739	1	18	00:00:11.271	2	NA	NA	NA	NA	NA	NA	NA	NA	NA	NA	NA	NA	NA	NA	NA	NA	7	2
36739	1	18	00:09:52.956	2	NA	NA	NA	NA	NA	NA	NA	NA	NA	NA	NA	NA	NA	NA	NA	NA	7	3
36739	1	18	00:02:28.912	2	NA	NA	NA	NA	NA	NA	NA	NA	NA	NA	NA	NA	NA	NA	NA	NA	7	4
36739	1	18	00:00:30.870	2	NA	NA	NA	NA	NA	NA	NA	NA	NA	NA	NA	NA	NA	NA	NA	NA	7	5
36739	1	18	00:38:50.840	2	NA	NA	NA	NA	NA	NA	NA	NA	NA	NA	NA	NA	NA	NA	NA	NA	8	1
36739	1	18	00:14:39.466	2	NA	NA	NA	NA	NA	NA	NA	NA	NA	NA	NA	NA	NA	NA	NA	NA	8	2
36739	1	18	00:01:32.950	2	NA	NA	NA	NA	NA	NA	NA	NA	NA	NA	NA	NA	NA	NA	NA	NA	8	3
36739	1	18	00:04:53.706	2	NA	NA	NA	NA	NA	NA	NA	NA	NA	NA	NA	NA	NA	NA	NA	NA	8	4
36739	1	18	00:21:13.67	2	NA	NA	NA	NA	NA	NA	NA	NA	NA	NA	NA	NA	NA	NA	NA	NA	8	5
36739	1	18	00:00:16.429	2	NA	NA	NA	NA	NA	NA	NA	NA	NA	NA	NA	NA	NA	NA	NA	NA	9	1
36739	1	18	00:05:12.19	2	NA	NA	NA	NA	NA	NA	NA	NA	NA	NA	NA	NA	NA	NA	NA	NA	9	2
36739	1	18	00:00:45.732	2	NA	NA	NA	NA	NA	NA	NA	NA	NA	NA	NA	NA	NA	NA	NA	NA	9	3
36739	1	18	00:01:40.680	2	NA	NA	NA	NA	NA	NA	NA	NA	NA	NA	NA	NA	NA	NA	NA	NA	4	2
36739	1	18	00:03:08.145	2	NA	NA	NA	NA	NA	NA	NA	NA	NA	NA	NA	NA	NA	NA	NA	NA	4	3
36741	1	22	00:00:42.719	1	5	5	5	7	2	6	1	2	0	0	0	0	0	0	0	1	1	3
36741	1	22	00:04:54.869	2	NA	NA	NA	NA	NA	NA	NA	NA	NA	NA	NA	NA	NA	NA	NA	NA	1	4
36741	1	22	00:02:32.105	2	NA	NA	NA	NA	NA	NA	NA	NA	NA	NA	NA	NA	NA	NA	NA	NA	1	5
36741	1	22	00:17:09.662	2	NA	NA	NA	NA	NA	NA	NA	NA	NA	NA	NA	NA	NA	NA	NA	NA	2	2
36741	1	22	00:15:09.495	2	NA	NA	NA	NA	NA	NA	NA	NA	NA	NA	NA	NA	NA	NA	NA	NA	2	3
36741	1	22	00:14:35.562	2	NA	NA	NA	NA	NA	NA	NA	NA	NA	NA	NA	NA	NA	NA	NA	NA	2	4
36741	1	22	00:15:06.76	2	NA	NA	NA	NA	NA	NA	NA	NA	NA	NA	NA	NA	NA	NA	NA	NA	2	1
36741	1	22	00:01:04.558	2	NA	NA	NA	NA	NA	NA	NA	NA	NA	NA	NA	NA	NA	NA	NA	NA	3	1
36741	1	22	00:16:50.265	2	NA	NA	NA	NA	NA	NA	NA	NA	NA	NA	NA	NA	NA	NA	NA	NA	3	2
36741	1	22	00:07:17.802	2	NA	NA	NA	NA	NA	NA	NA	NA	NA	NA	NA	NA	NA	NA	NA	NA	3	3
36741	1	22	00:00:14.510	2	NA	NA	NA	NA	NA	NA	NA	NA	NA	NA	NA	NA	NA	NA	NA	NA	2	5
36741	1	22	00:25:13.699	2	NA	NA	NA	NA	NA	NA	NA	NA	NA	NA	NA	NA	NA	NA	NA	NA	1	2
36741	1	22	01:03:44.967	2	NA	NA	NA	NA	NA	NA	NA	NA	NA	NA	NA	NA	NA	NA	NA	NA	4	1
36741	1	22	00:05:52.331	2	NA	NA	NA	NA	NA	NA	NA	NA	NA	NA	NA	NA	NA	NA	NA	NA	4	2
36741	1	22	00:04:33.463	2	NA	NA	NA	NA	NA	NA	NA	NA	NA	NA	NA	NA	NA	NA	NA	NA	4	3
36741	1	22	00:05:58.595	2	NA	NA	NA	NA	NA	NA	NA	NA	NA	NA	NA	NA	NA	NA	NA	NA	4	4
36741	1	22	00:02:48.311	2	NA	NA	NA	NA	NA	NA	NA	NA	NA	NA	NA	NA	NA	NA	NA	NA	4	5
36741	1	22	00:00:12.307	2	NA	NA	NA	NA	NA	NA	NA	NA	NA	NA	NA	NA	NA	NA	NA	NA	5	1
36741	1	22	00:04:09.40	2	NA	NA	NA	NA	NA	NA	NA	NA	NA	NA	NA	NA	NA	NA	NA	NA	5	2
36741	1	22	00:00:11.218	2	NA	NA	NA	NA	NA	NA	NA	NA	NA	NA	NA	NA	NA	NA	NA	NA	5	3
36741	1	22	00:00:22.39	2	NA	NA	NA	NA	NA	NA	NA	NA	NA	NA	NA	NA	NA	NA	NA	NA	5	4
36741	1	22	00:25:57.575	2	NA	NA	NA	NA	NA	NA	NA	NA	NA	NA	NA	NA	NA	NA	NA	NA	5	5
36741	1	22	00:05:17.14	2	NA	NA	NA	NA	NA	NA	NA	NA	NA	NA	NA	NA	NA	NA	NA	NA	6	1
36741	1	22	00:00:12.887	2	NA	NA	NA	NA	NA	NA	NA	NA	NA	NA	NA	NA	NA	NA	NA	NA	3	4
36741	1	22	00:00:59.164	2	NA	NA	NA	NA	NA	NA	NA	NA	NA	NA	NA	NA	NA	NA	NA	NA	3	5
36741	1	22	00:11:53.764	2	NA	NA	NA	NA	NA	NA	NA	NA	NA	NA	NA	NA	NA	NA	NA	NA	6	4
36741	1	22	00:00:18.873	2	NA	NA	NA	NA	NA	NA	NA	NA	NA	NA	NA	NA	NA	NA	NA	NA	6	5
36741	1	22	00:00:19.934	2	NA	NA	NA	NA	NA	NA	NA	NA	NA	NA	NA	NA	NA	NA	NA	NA	7	1
36741	1	22	00:05:36.504	2	NA	NA	NA	NA	NA	NA	NA	NA	NA	NA	NA	NA	NA	NA	NA	NA	7	2
36741	1	22	00:03:30.406	2	NA	NA	NA	NA	NA	NA	NA	NA	NA	NA	NA	NA	NA	NA	NA	NA	7	3
36741	1	22	00:00:20.570	2	NA	NA	NA	NA	NA	NA	NA	NA	NA	NA	NA	NA	NA	NA	NA	NA	7	4
36741	1	22	00:07:30.733	2	NA	NA	NA	NA	NA	NA	NA	NA	NA	NA	NA	NA	NA	NA	NA	NA	7	5
36741	1	22	00:00:32.289	2	NA	NA	NA	NA	NA	NA	NA	NA	NA	NA	NA	NA	NA	NA	NA	NA	8	1
36741	1	22	00:09:40.460	2	NA	NA	NA	NA	NA	NA	NA	NA	NA	NA	NA	NA	NA	NA	NA	NA	8	2
36741	1	22	00:01:23.504	2	NA	NA	NA	NA	NA	NA	NA	NA	NA	NA	NA	NA	NA	NA	NA	NA	8	3
36741	1	22	00:06:04.281	2	NA	NA	NA	NA	NA	NA	NA	NA	NA	NA	NA	NA	NA	NA	NA	NA	8	4
36741	1	22	00:05:08.281	2	NA	NA	NA	NA	NA	NA	NA	NA	NA	NA	NA	NA	NA	NA	NA	NA	6	2
36741	1	22	00:06:09.189	2	NA	NA	NA	NA	NA	NA	NA	NA	NA	NA	NA	NA	NA	NA	NA	NA	6	3
36741	1	22	00:15:53.206	2	NA	NA	NA	NA	NA	NA	NA	NA	NA	NA	NA	NA	NA	NA	NA	NA	9	2
36741	1	22	00:21:40.705	2	NA	NA	NA	NA	NA	NA	NA	NA	NA	NA	NA	NA	NA	NA	NA	NA	9	3
36741	1	22	00:17:40.632	2	NA	NA	NA	NA	NA	NA	NA	NA	NA	NA	NA	NA	NA	NA	NA	NA	1	1
36741	1	22	00:06:31.177	2	NA	NA	NA	NA	NA	NA	NA	NA	NA	NA	NA	NA	NA	NA	NA	NA	8	5
36741	1	22	01:00:42.989	2	NA	NA	NA	NA	NA	NA	NA	NA	NA	NA	NA	NA	NA	NA	NA	NA	9	1
36742	1	21	00:46:08.690	1	3	6	7	1	7	7	3	2	0	0	1	0	0	0	0	0	1	2
36742	1	21	00:00:13.117	2	NA	NA	NA	NA	NA	NA	NA	NA	NA	NA	NA	NA	NA	NA	NA	NA	1	1
36742	1	21	00:19:37.169	1	7	5	2	3	5	3	7	6	0	1	1	0	0	0	0	0	2	1
36742	1	21	00:41:28.168	1	3	5	5	4	7	6	5	4	0	1	1	0	0	0	0	0	1	3
36742	1	21	00:55:35.778	2	NA	NA	NA	NA	NA	NA	NA	NA	NA	NA	NA	NA	NA	NA	NA	NA	1	4
36742	1	21	00:01:59.968	1	7	7	7	4	5	3	3	2	0	0	1	0	0	0	0	0	1	5
36742	1	21	00:00:33.914	2	NA	NA	NA	NA	NA	NA	NA	NA	NA	NA	NA	NA	NA	NA	NA	NA	2	5
36742	1	21	00:00:21.469	2	NA	NA	NA	NA	NA	NA	NA	NA	NA	NA	NA	NA	NA	NA	NA	NA	2	2
36742	1	21	00:00:16.850	2	NA	NA	NA	NA	NA	NA	NA	NA	NA	NA	NA	NA	NA	NA	NA	NA	2	3
36742	1	21	00:17:24.661	2	NA	NA	NA	NA	NA	NA	NA	NA	NA	NA	NA	NA	NA	NA	NA	NA	2	4
36742	1	21	00:00:24.615	2	NA	NA	NA	NA	NA	NA	NA	NA	NA	NA	NA	NA	NA	NA	NA	NA	3	4
36742	1	21	00:28:18.499	2	NA	NA	NA	NA	NA	NA	NA	NA	NA	NA	NA	NA	NA	NA	NA	NA	3	5
36742	1	21	00:00:13.749	2	NA	NA	NA	NA	NA	NA	NA	NA	NA	NA	NA	NA	NA	NA	NA	NA	4	1
36742	1	21	00:16:18.558	2	NA	NA	NA	NA	NA	NA	NA	NA	NA	NA	NA	NA	NA	NA	NA	NA	4	2
36742	1	21	00:00:24.138	2	NA	NA	NA	NA	NA	NA	NA	NA	NA	NA	NA	NA	NA	NA	NA	NA	4	3
36742	1	21	00:20:06.329	2	NA	NA	NA	NA	NA	NA	NA	NA	NA	NA	NA	NA	NA	NA	NA	NA	4	4
36742	1	21	00:01:04.231	2	NA	NA	NA	NA	NA	NA	NA	NA	NA	NA	NA	NA	NA	NA	NA	NA	4	5
36742	1	21	00:05:37.720	1	7	7	7	3	4	3	6	2	0	0	0	0	0	0	0	1	5	1
36742	1	21	00:15:17.436	2	NA	NA	NA	NA	NA	NA	NA	NA	NA	NA	NA	NA	NA	NA	NA	NA	5	2
36742	1	21	00:00:07.165	2	NA	NA	NA	NA	NA	NA	NA	NA	NA	NA	NA	NA	NA	NA	NA	NA	5	3
36742	1	21	00:05:49.21	1	7	5	7	2	2	2	6	3	1	0	0	0	0	1	0	0	3	1
36742	1	21	00:13:38.845	2	NA	NA	NA	NA	NA	NA	NA	NA	NA	NA	NA	NA	NA	NA	NA	NA	3	2
36742	1	21	00:00:09.365	1	1	3	2	6	6	3	3	5	0	0	1	0	0	0	0	0	3	3
36742	1	21	00:00:14.634	1	5	6	7	5	4	6	5	4	1	0	0	0	0	0	0	0	6	2
36742	1	21	00:10:40.479	2	NA	NA	NA	NA	NA	NA	NA	NA	NA	NA	NA	NA	NA	NA	NA	NA	6	3
36742	1	21	00:02:34.461	2	NA	NA	NA	NA	NA	NA	NA	NA	NA	NA	NA	NA	NA	NA	NA	NA	6	4
36742	1	21	00:55:06.664	2	NA	NA	NA	NA	NA	NA	NA	NA	NA	NA	NA	NA	NA	NA	NA	NA	6	5
36742	1	21	00:16:27.96	2	NA	NA	NA	NA	NA	NA	NA	NA	NA	NA	NA	NA	NA	NA	NA	NA	7	1
36742	1	21	00:22:48.894	2	NA	NA	NA	NA	NA	NA	NA	NA	NA	NA	NA	NA	NA	NA	NA	NA	7	2
36742	1	21	00:15:20.360	2	NA	NA	NA	NA	NA	NA	NA	NA	NA	NA	NA	NA	NA	NA	NA	NA	7	3
36742	1	21	00:18:30.730	2	NA	NA	NA	NA	NA	NA	NA	NA	NA	NA	NA	NA	NA	NA	NA	NA	7	4
36742	1	21	00:10:27.851	1	7	1	1	1	1	1	7	1	0	0	0	0	0	0	0	1	7	5
36742	1	21	00:32:55.561	2	NA	NA	NA	NA	NA	NA	NA	NA	NA	NA	NA	NA	NA	NA	NA	NA	8	1
36742	1	21	00:03:37.247	2	NA	NA	NA	NA	NA	NA	NA	NA	NA	NA	NA	NA	NA	NA	NA	NA	5	4
36742	1	21	00:51:20.117	2	NA	NA	NA	NA	NA	NA	NA	NA	NA	NA	NA	NA	NA	NA	NA	NA	5	5
36742	1	21	00:00:10.89	2	NA	NA	NA	NA	NA	NA	NA	NA	NA	NA	NA	NA	NA	NA	NA	NA	6	1
36742	1	21	00:00:12.98	2	NA	NA	NA	NA	NA	NA	NA	NA	NA	NA	NA	NA	NA	NA	NA	NA	8	3
36742	1	21	00:15:06.229	2	NA	NA	NA	NA	NA	NA	NA	NA	NA	NA	NA	NA	NA	NA	NA	NA	8	4
36742	1	21	00:41:06.353	2	NA	NA	NA	NA	NA	NA	NA	NA	NA	NA	NA	NA	NA	NA	NA	NA	8	5
36742	1	21	00:06:06.797	2	NA	NA	NA	NA	NA	NA	NA	NA	NA	NA	NA	NA	NA	NA	NA	NA	9	1
36742	1	21	01:17:33.930	2	NA	NA	NA	NA	NA	NA	NA	NA	NA	NA	NA	NA	NA	NA	NA	NA	9	2
36742	1	21	00:15:27.254	2	NA	NA	NA	NA	NA	NA	NA	NA	NA	NA	NA	NA	NA	NA	NA	NA	8	2
36743	1	20	00:41:03.628	1	4	5	6	6	3	4	3	3	0	0	1	0	1	0	0	0	1	2
36743	1	20	00:17:33.412	1	5	3	6	4	1	6	4	2	0	0	0	0	0	0	0	1	1	3
36743	1	20	00:27:54.17	1	5	2	5	6	6	2	6	2	0	0	0	0	0	0	0	1	1	4
36743	1	20	00:07:38.939	2	NA	NA	NA	NA	NA	NA	NA	NA	NA	NA	NA	NA	NA	NA	NA	NA	1	1
36743	1	20	00:27:03.550	1	4	2	3	5	6	5	5	5	1	0	0	0	0	0	0	0	2	1
36743	1	20	00:08:01.790	2	NA	NA	NA	NA	NA	NA	NA	NA	NA	NA	NA	NA	NA	NA	NA	NA	2	2
36743	1	20	00:11:23.508	2	NA	NA	NA	NA	NA	NA	NA	NA	NA	NA	NA	NA	NA	NA	NA	NA	2	3
36743	1	20	00:00:06.764	2	NA	NA	NA	NA	NA	NA	NA	NA	NA	NA	NA	NA	NA	NA	NA	NA	1	5
36743	1	20	00:15:13.565	1	3	3	5	5	2	2	5	7	0	0	0	0	0	0	0	1	2	5
36743	1	20	00:04:45.199	1	6	4	5	6	2	2	2	2	0	0	1	0	0	0	0	0	3	1
36743	1	20	00:02:06.537	2	NA	NA	NA	NA	NA	NA	NA	NA	NA	NA	NA	NA	NA	NA	NA	NA	3	2
36743	1	20	00:22:06.446	2	NA	NA	NA	NA	NA	NA	NA	NA	NA	NA	NA	NA	NA	NA	NA	NA	3	3
36743	1	20	00:44:37.394	2	NA	NA	NA	NA	NA	NA	NA	NA	NA	NA	NA	NA	NA	NA	NA	NA	3	4
36743	1	20	00:15:57.346	2	NA	NA	NA	NA	NA	NA	NA	NA	NA	NA	NA	NA	NA	NA	NA	NA	3	5
36743	1	20	00:01:25.763	2	NA	NA	NA	NA	NA	NA	NA	NA	NA	NA	NA	NA	NA	NA	NA	NA	4	1
36743	1	20	00:00:20.641	2	NA	NA	NA	NA	NA	NA	NA	NA	NA	NA	NA	NA	NA	NA	NA	NA	4	2
36743	1	20	00:02:22.132	2	NA	NA	NA	NA	NA	NA	NA	NA	NA	NA	NA	NA	NA	NA	NA	NA	4	3
36743	1	20	00:13:16.528	1	4	6	2	2	2	6	5	7	1	1	1	0	0	0	0	0	4	4
36743	1	20	00:07:19.759	2	NA	NA	NA	NA	NA	NA	NA	NA	NA	NA	NA	NA	NA	NA	NA	NA	4	5
36743	1	20	01:11:47.815	2	NA	NA	NA	NA	NA	NA	NA	NA	NA	NA	NA	NA	NA	NA	NA	NA	5	1
36743	1	20	00:28:03.355	2	NA	NA	NA	NA	NA	NA	NA	NA	NA	NA	NA	NA	NA	NA	NA	NA	2	4
36743	1	20	01:06:26.286	2	NA	NA	NA	NA	NA	NA	NA	NA	NA	NA	NA	NA	NA	NA	NA	NA	5	3
36743	1	20	00:02:11.241	1	3	2	6	5	5	1	2	1	0	0	0	0	1	0	0	0	5	4
36743	1	20	00:09:08.34	2	NA	NA	NA	NA	NA	NA	NA	NA	NA	NA	NA	NA	NA	NA	NA	NA	5	5
36743	1	20	00:18:17.545	2	NA	NA	NA	NA	NA	NA	NA	NA	NA	NA	NA	NA	NA	NA	NA	NA	6	1
36743	1	20	00:00:51.765	2	NA	NA	NA	NA	NA	NA	NA	NA	NA	NA	NA	NA	NA	NA	NA	NA	6	2
36743	1	20	00:00:07.924	2	NA	NA	NA	NA	NA	NA	NA	NA	NA	NA	NA	NA	NA	NA	NA	NA	6	3
36743	1	20	00:00:43.228	2	NA	NA	NA	NA	NA	NA	NA	NA	NA	NA	NA	NA	NA	NA	NA	NA	6	4
36743	1	20	00:36:07.980	2	NA	NA	NA	NA	NA	NA	NA	NA	NA	NA	NA	NA	NA	NA	NA	NA	6	5
36743	1	20	00:49:16.108	2	NA	NA	NA	NA	NA	NA	NA	NA	NA	NA	NA	NA	NA	NA	NA	NA	7	1
36743	1	20	00:07:33.978	2	NA	NA	NA	NA	NA	NA	NA	NA	NA	NA	NA	NA	NA	NA	NA	NA	7	2
36743	1	20	00:13:40.234	2	NA	NA	NA	NA	NA	NA	NA	NA	NA	NA	NA	NA	NA	NA	NA	NA	7	3
36743	1	20	00:05:27.595	2	NA	NA	NA	NA	NA	NA	NA	NA	NA	NA	NA	NA	NA	NA	NA	NA	7	4
36743	1	20	00:06:19.238	2	NA	NA	NA	NA	NA	NA	NA	NA	NA	NA	NA	NA	NA	NA	NA	NA	5	2
36743	1	20	00:07:52.922	2	NA	NA	NA	NA	NA	NA	NA	NA	NA	NA	NA	NA	NA	NA	NA	NA	8	2
36743	1	20	00:07:23.786	2	NA	NA	NA	NA	NA	NA	NA	NA	NA	NA	NA	NA	NA	NA	NA	NA	8	1
36743	1	20	00:07:15.620	2	NA	NA	NA	NA	NA	NA	NA	NA	NA	NA	NA	NA	NA	NA	NA	NA	7	5
36744	1	18	00:00:12.900	2	NA	NA	NA	NA	NA	NA	NA	NA	NA	NA	NA	NA	NA	NA	NA	NA	1	2
36744	1	18	00:00:59.218	2	NA	NA	NA	NA	NA	NA	NA	NA	NA	NA	NA	NA	NA	NA	NA	NA	1	3
36744	1	18	00:00:32.390	1	4	6	2	6	5	3	5	6	0	1	1	0	0	0	0	0	1	4
36744	1	18	00:19:46.811	2	NA	NA	NA	NA	NA	NA	NA	NA	NA	NA	NA	NA	NA	NA	NA	NA	2	1
36744	1	18	01:26:47.555	2	NA	NA	NA	NA	NA	NA	NA	NA	NA	NA	NA	NA	NA	NA	NA	NA	2	2
36744	1	18	00:00:38.226	1	3	6	5	6	2	5	5	2	1	0	0	0	1	0	0	0	2	3
36744	1	18	00:06:40.577	2	NA	NA	NA	NA	NA	NA	NA	NA	NA	NA	NA	NA	NA	NA	NA	NA	1	5
36744	1	18	00:01:58.204	2	NA	NA	NA	NA	NA	NA	NA	NA	NA	NA	NA	NA	NA	NA	NA	NA	2	5
36744	1	18	00:04:25.935	2	NA	NA	NA	NA	NA	NA	NA	NA	NA	NA	NA	NA	NA	NA	NA	NA	3	1
36744	1	18	00:01:50.237	2	NA	NA	NA	NA	NA	NA	NA	NA	NA	NA	NA	NA	NA	NA	NA	NA	3	2
36744	1	18	00:42:09.70	2	NA	NA	NA	NA	NA	NA	NA	NA	NA	NA	NA	NA	NA	NA	NA	NA	2	4
36744	1	18	00:00:09.900	2	NA	NA	NA	NA	NA	NA	NA	NA	NA	NA	NA	NA	NA	NA	NA	NA	1	1
36744	1	18	00:00:09.904	2	NA	NA	NA	NA	NA	NA	NA	NA	NA	NA	NA	NA	NA	NA	NA	NA	4	1
36744	1	18	00:03:48.652	2	NA	NA	NA	NA	NA	NA	NA	NA	NA	NA	NA	NA	NA	NA	NA	NA	4	2
36744	1	18	00:26:12.378	2	NA	NA	NA	NA	NA	NA	NA	NA	NA	NA	NA	NA	NA	NA	NA	NA	4	3
36744	1	18	00:00:15.119	1	3	6	7	5	2	5	1	2	0	0	0	0	0	0	0	1	4	4
36744	1	18	00:00:15.865	2	NA	NA	NA	NA	NA	NA	NA	NA	NA	NA	NA	NA	NA	NA	NA	NA	4	5
36744	1	18	00:05:53.891	2	NA	NA	NA	NA	NA	NA	NA	NA	NA	NA	NA	NA	NA	NA	NA	NA	5	1
36744	1	18	00:10:38.278	2	NA	NA	NA	NA	NA	NA	NA	NA	NA	NA	NA	NA	NA	NA	NA	NA	5	2
36744	1	18	00:00:24.1	2	NA	NA	NA	NA	NA	NA	NA	NA	NA	NA	NA	NA	NA	NA	NA	NA	5	3
36744	1	18	00:14:21.491	1	3	4	7	6	1	1	3	1	0	0	0	0	0	0	0	1	5	4
36744	1	18	00:00:10.596	1	2	7	7	1	1	1	1	1	0	0	0	0	0	0	0	1	5	5
36744	1	18	00:03:07.149	1	3	7	7	1	1	1	1	5	0	0	0	0	0	0	0	1	6	1
36744	1	18	00:00:06.266	2	NA	NA	NA	NA	NA	NA	NA	NA	NA	NA	NA	NA	NA	NA	NA	NA	3	4
36744	1	18	00:00:22.687	2	NA	NA	NA	NA	NA	NA	NA	NA	NA	NA	NA	NA	NA	NA	NA	NA	3	5
36744	1	18	01:03:09.878	1	5	4	5	6	1	6	7	2	0	0	0	0	0	0	0	1	6	4
36744	1	18	00:15:22.703	1	5	4	5	5	2	6	7	3	0	0	0	0	0	0	0	1	6	5
36744	1	18	00:03:26.926	2	NA	NA	NA	NA	NA	NA	NA	NA	NA	NA	NA	NA	NA	NA	NA	NA	7	1
36744	1	18	00:08:16.380	2	NA	NA	NA	NA	NA	NA	NA	NA	NA	NA	NA	NA	NA	NA	NA	NA	7	2
36744	1	18	00:06:52.281	2	NA	NA	NA	NA	NA	NA	NA	NA	NA	NA	NA	NA	NA	NA	NA	NA	7	3
36744	1	18	00:15:10.601	2	NA	NA	NA	NA	NA	NA	NA	NA	NA	NA	NA	NA	NA	NA	NA	NA	7	4
36744	1	18	00:00:06.371	2	NA	NA	NA	NA	NA	NA	NA	NA	NA	NA	NA	NA	NA	NA	NA	NA	7	5
36744	1	18	00:00:52.9	2	NA	NA	NA	NA	NA	NA	NA	NA	NA	NA	NA	NA	NA	NA	NA	NA	8	1
36744	1	18	00:12:32.715	2	NA	NA	NA	NA	NA	NA	NA	NA	NA	NA	NA	NA	NA	NA	NA	NA	8	2
36744	1	18	00:01:19.421	1	3	4	6	6	5	1	6	1	0	0	0	0	1	0	0	0	8	3
36744	1	18	00:03:02.962	2	NA	NA	NA	NA	NA	NA	NA	NA	NA	NA	NA	NA	NA	NA	NA	NA	8	4
36744	1	18	00:38:39.909	2	NA	NA	NA	NA	NA	NA	NA	NA	NA	NA	NA	NA	NA	NA	NA	NA	6	2
36744	1	18	00:01:04.765	1	5	2	4	4	2	6	7	7	1	1	0	0	1	0	0	0	6	3
36744	1	18	00:39:37.860	2	NA	NA	NA	NA	NA	NA	NA	NA	NA	NA	NA	NA	NA	NA	NA	NA	9	2
36744	1	18	00:01:04.313	2	NA	NA	NA	NA	NA	NA	NA	NA	NA	NA	NA	NA	NA	NA	NA	NA	9	3
36744	1	18	00:01:54.340	2	NA	NA	NA	NA	NA	NA	NA	NA	NA	NA	NA	NA	NA	NA	NA	NA	9	4
36744	1	18	00:00:06.812	2	NA	NA	NA	NA	NA	NA	NA	NA	NA	NA	NA	NA	NA	NA	NA	NA	9	5
36744	1	18	00:00:07.20	2	NA	NA	NA	NA	NA	NA	NA	NA	NA	NA	NA	NA	NA	NA	NA	NA	8	5
36744	1	18	00:02:32.67	2	NA	NA	NA	NA	NA	NA	NA	NA	NA	NA	NA	NA	NA	NA	NA	NA	9	1
36745	1	18	00:00:10.919	2	NA	NA	NA	NA	NA	NA	NA	NA	NA	NA	NA	NA	NA	NA	NA	NA	1	3
36745	1	18	00:05:24.838	2	NA	NA	NA	NA	NA	NA	NA	NA	NA	NA	NA	NA	NA	NA	NA	NA	1	4
36745	1	18	00:00:06.897	2	NA	NA	NA	NA	NA	NA	NA	NA	NA	NA	NA	NA	NA	NA	NA	NA	1	1
36745	1	18	00:15:52.798	2	NA	NA	NA	NA	NA	NA	NA	NA	NA	NA	NA	NA	NA	NA	NA	NA	1	2
36745	1	18	01:07:00.168	2	NA	NA	NA	NA	NA	NA	NA	NA	NA	NA	NA	NA	NA	NA	NA	NA	2	2
36745	1	18	00:00:33.863	2	NA	NA	NA	NA	NA	NA	NA	NA	NA	NA	NA	NA	NA	NA	NA	NA	2	3
36745	1	18	00:02:00.424	2	NA	NA	NA	NA	NA	NA	NA	NA	NA	NA	NA	NA	NA	NA	NA	NA	1	5
36745	1	18	01:15:38.95	2	NA	NA	NA	NA	NA	NA	NA	NA	NA	NA	NA	NA	NA	NA	NA	NA	2	1
36745	1	18	00:24:41.157	2	NA	NA	NA	NA	NA	NA	NA	NA	NA	NA	NA	NA	NA	NA	NA	NA	3	1
36745	1	18	00:01:03.689	2	NA	NA	NA	NA	NA	NA	NA	NA	NA	NA	NA	NA	NA	NA	NA	NA	3	2
36745	1	18	00:06:51.637	2	NA	NA	NA	NA	NA	NA	NA	NA	NA	NA	NA	NA	NA	NA	NA	NA	3	3
36745	1	18	00:15:28.889	2	NA	NA	NA	NA	NA	NA	NA	NA	NA	NA	NA	NA	NA	NA	NA	NA	3	4
36745	1	18	00:09:32.500	2	NA	NA	NA	NA	NA	NA	NA	NA	NA	NA	NA	NA	NA	NA	NA	NA	3	5
36745	1	18	00:14:49.642	2	NA	NA	NA	NA	NA	NA	NA	NA	NA	NA	NA	NA	NA	NA	NA	NA	4	1
36745	1	18	00:06:56.684	2	NA	NA	NA	NA	NA	NA	NA	NA	NA	NA	NA	NA	NA	NA	NA	NA	4	2
36745	1	18	00:00:19.510	2	NA	NA	NA	NA	NA	NA	NA	NA	NA	NA	NA	NA	NA	NA	NA	NA	4	3
36745	1	18	01:24:20.234	2	NA	NA	NA	NA	NA	NA	NA	NA	NA	NA	NA	NA	NA	NA	NA	NA	4	4
36745	1	18	00:00:32.768	2	NA	NA	NA	NA	NA	NA	NA	NA	NA	NA	NA	NA	NA	NA	NA	NA	4	5
36745	1	18	00:59:52.766	2	NA	NA	NA	NA	NA	NA	NA	NA	NA	NA	NA	NA	NA	NA	NA	NA	5	1
36745	1	18	00:37:02.278	2	NA	NA	NA	NA	NA	NA	NA	NA	NA	NA	NA	NA	NA	NA	NA	NA	2	4
36745	1	18	00:15:16.230	2	NA	NA	NA	NA	NA	NA	NA	NA	NA	NA	NA	NA	NA	NA	NA	NA	2	5
36745	1	18	00:44:54.822	2	NA	NA	NA	NA	NA	NA	NA	NA	NA	NA	NA	NA	NA	NA	NA	NA	5	4
36745	1	18	00:21:21.738	2	NA	NA	NA	NA	NA	NA	NA	NA	NA	NA	NA	NA	NA	NA	NA	NA	5	5
36745	1	18	00:10:59.205	2	NA	NA	NA	NA	NA	NA	NA	NA	NA	NA	NA	NA	NA	NA	NA	NA	6	1
36745	1	18	00:00:11.928	1	6	1	2	6	1	5	5	2	0	0	1	0	1	0	0	0	6	2
36745	1	18	00:00:12.509	2	NA	NA	NA	NA	NA	NA	NA	NA	NA	NA	NA	NA	NA	NA	NA	NA	6	3
36745	1	18	00:00:21.391	2	NA	NA	NA	NA	NA	NA	NA	NA	NA	NA	NA	NA	NA	NA	NA	NA	6	4
36745	1	18	01:13:40.814	2	NA	NA	NA	NA	NA	NA	NA	NA	NA	NA	NA	NA	NA	NA	NA	NA	6	5
36745	1	18	00:00:25.137	2	NA	NA	NA	NA	NA	NA	NA	NA	NA	NA	NA	NA	NA	NA	NA	NA	7	1
36745	1	18	00:00:39.805	2	NA	NA	NA	NA	NA	NA	NA	NA	NA	NA	NA	NA	NA	NA	NA	NA	7	2
36745	1	18	00:03:41.983	2	NA	NA	NA	NA	NA	NA	NA	NA	NA	NA	NA	NA	NA	NA	NA	NA	7	3
36745	1	18	00:30:52.611	2	NA	NA	NA	NA	NA	NA	NA	NA	NA	NA	NA	NA	NA	NA	NA	NA	7	4
36745	1	18	00:15:12.20	2	NA	NA	NA	NA	NA	NA	NA	NA	NA	NA	NA	NA	NA	NA	NA	NA	5	2
36745	1	18	00:19:38.874	2	NA	NA	NA	NA	NA	NA	NA	NA	NA	NA	NA	NA	NA	NA	NA	NA	5	3
36745	1	18	00:00:14.167	2	NA	NA	NA	NA	NA	NA	NA	NA	NA	NA	NA	NA	NA	NA	NA	NA	8	1
36745	1	18	00:00:22.414	2	NA	NA	NA	NA	NA	NA	NA	NA	NA	NA	NA	NA	NA	NA	NA	NA	8	2
36745	1	18	00:00:11.567	2	NA	NA	NA	NA	NA	NA	NA	NA	NA	NA	NA	NA	NA	NA	NA	NA	8	3
36745	1	18	00:18:23.403	2	NA	NA	NA	NA	NA	NA	NA	NA	NA	NA	NA	NA	NA	NA	NA	NA	8	4
36745	1	18	00:14:18.341	2	NA	NA	NA	NA	NA	NA	NA	NA	NA	NA	NA	NA	NA	NA	NA	NA	8	5
36745	1	18	00:26:32.701	2	NA	NA	NA	NA	NA	NA	NA	NA	NA	NA	NA	NA	NA	NA	NA	NA	9	1
36745	1	18	00:26:36.23	2	NA	NA	NA	NA	NA	NA	NA	NA	NA	NA	NA	NA	NA	NA	NA	NA	9	2
36745	1	18	00:17:29.369	2	NA	NA	NA	NA	NA	NA	NA	NA	NA	NA	NA	NA	NA	NA	NA	NA	7	5
36746	2	21	01:09:02.662	2	NA	NA	NA	NA	NA	NA	NA	NA	NA	NA	NA	NA	NA	NA	NA	NA	1	1
36746	2	21	00:00:06.86	2	NA	NA	NA	NA	NA	NA	NA	NA	NA	NA	NA	NA	NA	NA	NA	NA	1	2
36746	2	21	00:18:55.761	1	6	2	6	6	2	2	5	6	1	1	0	0	0	0	0	1	1	4
36746	2	21	00:00:44.932	2	NA	NA	NA	NA	NA	NA	NA	NA	NA	NA	NA	NA	NA	NA	NA	NA	1	5
36746	2	21	00:12:06.94	2	NA	NA	NA	NA	NA	NA	NA	NA	NA	NA	NA	NA	NA	NA	NA	NA	2	1
36746	2	21	00:00:09.685	2	NA	NA	NA	NA	NA	NA	NA	NA	NA	NA	NA	NA	NA	NA	NA	NA	1	3
36746	2	21	00:01:11.1	2	NA	NA	NA	NA	NA	NA	NA	NA	NA	NA	NA	NA	NA	NA	NA	NA	2	3
36746	2	21	00:04:18.769	2	NA	NA	NA	NA	NA	NA	NA	NA	NA	NA	NA	NA	NA	NA	NA	NA	2	4
36746	2	21	00:15:21.216	2	NA	NA	NA	NA	NA	NA	NA	NA	NA	NA	NA	NA	NA	NA	NA	NA	2	5
36746	2	21	00:00:07.142	2	NA	NA	NA	NA	NA	NA	NA	NA	NA	NA	NA	NA	NA	NA	NA	NA	3	1
36746	2	21	00:00:13.682	2	NA	NA	NA	NA	NA	NA	NA	NA	NA	NA	NA	NA	NA	NA	NA	NA	3	2
36746	2	21	00:30:35.391	2	NA	NA	NA	NA	NA	NA	NA	NA	NA	NA	NA	NA	NA	NA	NA	NA	3	3
36746	2	21	00:00:04.474	2	NA	NA	NA	NA	NA	NA	NA	NA	NA	NA	NA	NA	NA	NA	NA	NA	3	4
36746	2	21	00:00:06.9	2	NA	NA	NA	NA	NA	NA	NA	NA	NA	NA	NA	NA	NA	NA	NA	NA	3	5
36746	2	21	00:00:07.426	2	NA	NA	NA	NA	NA	NA	NA	NA	NA	NA	NA	NA	NA	NA	NA	NA	4	1
36746	2	21	00:00:07.88	2	NA	NA	NA	NA	NA	NA	NA	NA	NA	NA	NA	NA	NA	NA	NA	NA	4	2
36746	2	21	00:00:15.910	2	NA	NA	NA	NA	NA	NA	NA	NA	NA	NA	NA	NA	NA	NA	NA	NA	4	3
36746	2	21	00:00:10.289	2	NA	NA	NA	NA	NA	NA	NA	NA	NA	NA	NA	NA	NA	NA	NA	NA	4	4
36746	2	21	00:15:26.825	2	NA	NA	NA	NA	NA	NA	NA	NA	NA	NA	NA	NA	NA	NA	NA	NA	2	2
36746	2	21	00:00:06.802	2	NA	NA	NA	NA	NA	NA	NA	NA	NA	NA	NA	NA	NA	NA	NA	NA	5	1
36746	2	21	00:04:02.74	2	NA	NA	NA	NA	NA	NA	NA	NA	NA	NA	NA	NA	NA	NA	NA	NA	5	2
36746	2	21	00:03:42.687	2	NA	NA	NA	NA	NA	NA	NA	NA	NA	NA	NA	NA	NA	NA	NA	NA	5	3
36746	2	21	00:04:10.931	2	NA	NA	NA	NA	NA	NA	NA	NA	NA	NA	NA	NA	NA	NA	NA	NA	5	4
36746	2	21	00:15:05.761	2	NA	NA	NA	NA	NA	NA	NA	NA	NA	NA	NA	NA	NA	NA	NA	NA	5	5
36746	2	21	00:26:11.846	2	NA	NA	NA	NA	NA	NA	NA	NA	NA	NA	NA	NA	NA	NA	NA	NA	6	1
36746	2	21	00:02:29.350	2	NA	NA	NA	NA	NA	NA	NA	NA	NA	NA	NA	NA	NA	NA	NA	NA	6	2
36746	2	21	00:15:14.395	2	NA	NA	NA	NA	NA	NA	NA	NA	NA	NA	NA	NA	NA	NA	NA	NA	6	3
36746	2	21	00:00:06.746	2	NA	NA	NA	NA	NA	NA	NA	NA	NA	NA	NA	NA	NA	NA	NA	NA	6	4
36746	2	21	00:00:04.684	2	NA	NA	NA	NA	NA	NA	NA	NA	NA	NA	NA	NA	NA	NA	NA	NA	6	5
36746	2	21	00:03:48.465	2	NA	NA	NA	NA	NA	NA	NA	NA	NA	NA	NA	NA	NA	NA	NA	NA	7	1
36746	2	21	00:02:28.651	2	NA	NA	NA	NA	NA	NA	NA	NA	NA	NA	NA	NA	NA	NA	NA	NA	7	2
36746	2	21	00:51:34.523	2	NA	NA	NA	NA	NA	NA	NA	NA	NA	NA	NA	NA	NA	NA	NA	NA	4	5
36746	2	21	00:00:17.251	2	NA	NA	NA	NA	NA	NA	NA	NA	NA	NA	NA	NA	NA	NA	NA	NA	8	1
36746	2	21	00:00:30.294	2	NA	NA	NA	NA	NA	NA	NA	NA	NA	NA	NA	NA	NA	NA	NA	NA	8	2
36746	2	21	00:00:09.682	2	NA	NA	NA	NA	NA	NA	NA	NA	NA	NA	NA	NA	NA	NA	NA	NA	8	3
36746	2	21	00:00:04.368	2	NA	NA	NA	NA	NA	NA	NA	NA	NA	NA	NA	NA	NA	NA	NA	NA	8	4
36746	2	21	00:11:33.822	2	NA	NA	NA	NA	NA	NA	NA	NA	NA	NA	NA	NA	NA	NA	NA	NA	8	5
36746	2	21	00:01:35.996	2	NA	NA	NA	NA	NA	NA	NA	NA	NA	NA	NA	NA	NA	NA	NA	NA	9	1
36746	2	21	00:00:06.580	2	NA	NA	NA	NA	NA	NA	NA	NA	NA	NA	NA	NA	NA	NA	NA	NA	7	4
36746	2	21	00:00:03.539	2	NA	NA	NA	NA	NA	NA	NA	NA	NA	NA	NA	NA	NA	NA	NA	NA	7	5
36746	2	21	00:00:11.989	2	NA	NA	NA	NA	NA	NA	NA	NA	NA	NA	NA	NA	NA	NA	NA	NA	7	3
36747	1	21	00:51:14.431	2	NA	NA	NA	NA	NA	NA	NA	NA	NA	NA	NA	NA	NA	NA	NA	NA	1	3
36747	1	21	00:02:22.813	1	4	5	4	4	4	5	3	5	0	0	1	0	1	0	0	0	1	1
36747	1	21	00:58:36.788	2	NA	NA	NA	NA	NA	NA	NA	NA	NA	NA	NA	NA	NA	NA	NA	NA	1	2
36747	1	21	00:00:26.403	1	6	2	4	2	2	3	6	3	0	0	0	0	0	0	0	1	2	4
36747	1	21	00:00:43.774	2	NA	NA	NA	NA	NA	NA	NA	NA	NA	NA	NA	NA	NA	NA	NA	NA	1	5
36747	1	21	00:02:45.150	2	NA	NA	NA	NA	NA	NA	NA	NA	NA	NA	NA	NA	NA	NA	NA	NA	2	1
36747	1	21	00:01:00.124	2	NA	NA	NA	NA	NA	NA	NA	NA	NA	NA	NA	NA	NA	NA	NA	NA	2	2
36747	1	21	00:03:01.540	2	NA	NA	NA	NA	NA	NA	NA	NA	NA	NA	NA	NA	NA	NA	NA	NA	3	3
36747	1	21	00:04:06.669	2	NA	NA	NA	NA	NA	NA	NA	NA	NA	NA	NA	NA	NA	NA	NA	NA	3	4
36747	1	21	00:12:04.659	2	NA	NA	NA	NA	NA	NA	NA	NA	NA	NA	NA	NA	NA	NA	NA	NA	3	5
36747	1	21	00:14:47.312	2	NA	NA	NA	NA	NA	NA	NA	NA	NA	NA	NA	NA	NA	NA	NA	NA	4	1
36747	1	21	00:15:18.909	2	NA	NA	NA	NA	NA	NA	NA	NA	NA	NA	NA	NA	NA	NA	NA	NA	4	2
36747	1	21	00:00:15.874	2	NA	NA	NA	NA	NA	NA	NA	NA	NA	NA	NA	NA	NA	NA	NA	NA	4	3
36747	1	21	00:01:15.691	2	NA	NA	NA	NA	NA	NA	NA	NA	NA	NA	NA	NA	NA	NA	NA	NA	4	4
36747	1	21	00:17:50.641	2	NA	NA	NA	NA	NA	NA	NA	NA	NA	NA	NA	NA	NA	NA	NA	NA	4	5
36747	1	21	00:08:03.391	2	NA	NA	NA	NA	NA	NA	NA	NA	NA	NA	NA	NA	NA	NA	NA	NA	5	2
36747	1	21	00:00:11.401	2	NA	NA	NA	NA	NA	NA	NA	NA	NA	NA	NA	NA	NA	NA	NA	NA	5	3
36747	1	21	00:15:06.791	2	NA	NA	NA	NA	NA	NA	NA	NA	NA	NA	NA	NA	NA	NA	NA	NA	2	5
36747	1	21	00:01:37.302	2	NA	NA	NA	NA	NA	NA	NA	NA	NA	NA	NA	NA	NA	NA	NA	NA	3	1
36747	1	21	00:00:36.954	2	NA	NA	NA	NA	NA	NA	NA	NA	NA	NA	NA	NA	NA	NA	NA	NA	3	2
36747	1	21	00:54:35.487	2	NA	NA	NA	NA	NA	NA	NA	NA	NA	NA	NA	NA	NA	NA	NA	NA	6	2
36747	1	21	00:00:08.721	2	NA	NA	NA	NA	NA	NA	NA	NA	NA	NA	NA	NA	NA	NA	NA	NA	6	3
36747	1	21	00:04:47.283	2	NA	NA	NA	NA	NA	NA	NA	NA	NA	NA	NA	NA	NA	NA	NA	NA	6	4
36747	1	21	00:09:57.576	2	NA	NA	NA	NA	NA	NA	NA	NA	NA	NA	NA	NA	NA	NA	NA	NA	6	5
36747	1	21	00:17:14.127	2	NA	NA	NA	NA	NA	NA	NA	NA	NA	NA	NA	NA	NA	NA	NA	NA	7	1
36747	1	21	00:06:47.259	1	5	4	5	5	5	3	5	5	1	0	0	0	0	0	0	0	7	2
36747	1	21	00:07:09.531	2	NA	NA	NA	NA	NA	NA	NA	NA	NA	NA	NA	NA	NA	NA	NA	NA	7	3
36747	1	21	00:01:09.909	2	NA	NA	NA	NA	NA	NA	NA	NA	NA	NA	NA	NA	NA	NA	NA	NA	7	4
36747	1	21	00:00:06.277	2	NA	NA	NA	NA	NA	NA	NA	NA	NA	NA	NA	NA	NA	NA	NA	NA	7	5
36747	1	21	00:01:15.456	2	NA	NA	NA	NA	NA	NA	NA	NA	NA	NA	NA	NA	NA	NA	NA	NA	8	1
36747	1	21	00:00:28.187	2	NA	NA	NA	NA	NA	NA	NA	NA	NA	NA	NA	NA	NA	NA	NA	NA	5	4
36747	1	21	00:39:36.831	2	NA	NA	NA	NA	NA	NA	NA	NA	NA	NA	NA	NA	NA	NA	NA	NA	5	5
36747	1	21	00:01:58.203	2	NA	NA	NA	NA	NA	NA	NA	NA	NA	NA	NA	NA	NA	NA	NA	NA	6	1
36747	1	21	00:17:48.976	2	NA	NA	NA	NA	NA	NA	NA	NA	NA	NA	NA	NA	NA	NA	NA	NA	8	5
36747	1	21	01:29:48.427	2	NA	NA	NA	NA	NA	NA	NA	NA	NA	NA	NA	NA	NA	NA	NA	NA	9	1
36747	1	21	00:15:27.428	2	NA	NA	NA	NA	NA	NA	NA	NA	NA	NA	NA	NA	NA	NA	NA	NA	9	2
36747	1	21	00:05:08.16	2	NA	NA	NA	NA	NA	NA	NA	NA	NA	NA	NA	NA	NA	NA	NA	NA	9	3
36747	1	21	00:00:24.59	2	NA	NA	NA	NA	NA	NA	NA	NA	NA	NA	NA	NA	NA	NA	NA	NA	8	3
36747	1	21	00:00:13.824	2	NA	NA	NA	NA	NA	NA	NA	NA	NA	NA	NA	NA	NA	NA	NA	NA	8	4
36747	1	21	00:11:18.346	2	NA	NA	NA	NA	NA	NA	NA	NA	NA	NA	NA	NA	NA	NA	NA	NA	8	2
36748	1	22	00:00:17.501	1	2	5	7	4	1	3	6	1	0	0	0	0	0	0	0	1	1	3
36748	1	22	00:10:00.419	1	6	5	7	1	1	5	3	1	0	0	0	0	0	0	0	1	1	1
36748	1	22	00:00:36.469	1	4	1	7	1	2	1	7	1	0	0	0	0	0	0	0	1	1	2
36748	1	22	00:15:27.830	2	NA	NA	NA	NA	NA	NA	NA	NA	NA	NA	NA	NA	NA	NA	NA	NA	2	2
36748	1	22	00:00:25.135	2	NA	NA	NA	NA	NA	NA	NA	NA	NA	NA	NA	NA	NA	NA	NA	NA	1	4
36748	1	22	00:00:11.910	2	NA	NA	NA	NA	NA	NA	NA	NA	NA	NA	NA	NA	NA	NA	NA	NA	1	5
36748	1	22	00:01:38.935	2	NA	NA	NA	NA	NA	NA	NA	NA	NA	NA	NA	NA	NA	NA	NA	NA	2	1
36748	1	22	00:15:13.333	2	NA	NA	NA	NA	NA	NA	NA	NA	NA	NA	NA	NA	NA	NA	NA	NA	3	1
36748	1	22	00:03:23.143	1	5	5	7	1	1	1	1	1	0	0	0	0	0	0	0	1	3	2
36748	1	22	00:27:33.154	2	NA	NA	NA	NA	NA	NA	NA	NA	NA	NA	NA	NA	NA	NA	NA	NA	3	3
36748	1	22	00:14:24.538	2	NA	NA	NA	NA	NA	NA	NA	NA	NA	NA	NA	NA	NA	NA	NA	NA	3	4
36748	1	22	01:04:29.9	2	NA	NA	NA	NA	NA	NA	NA	NA	NA	NA	NA	NA	NA	NA	NA	NA	3	5
36748	1	22	00:04:02.757	2	NA	NA	NA	NA	NA	NA	NA	NA	NA	NA	NA	NA	NA	NA	NA	NA	4	1
36748	1	22	00:11:44.227	1	7	7	2	7	1	7	7	7	0	0	0	0	0	0	0	1	4	2
36748	1	22	00:16:18.692	2	NA	NA	NA	NA	NA	NA	NA	NA	NA	NA	NA	NA	NA	NA	NA	NA	4	3
36748	1	22	00:00:41.203	2	NA	NA	NA	NA	NA	NA	NA	NA	NA	NA	NA	NA	NA	NA	NA	NA	4	4
36748	1	22	00:01:25.287	2	NA	NA	NA	NA	NA	NA	NA	NA	NA	NA	NA	NA	NA	NA	NA	NA	4	5
36748	1	22	00:01:07.409	2	NA	NA	NA	NA	NA	NA	NA	NA	NA	NA	NA	NA	NA	NA	NA	NA	2	3
36748	1	22	00:15:09.349	2	NA	NA	NA	NA	NA	NA	NA	NA	NA	NA	NA	NA	NA	NA	NA	NA	2	4
36748	1	22	00:00:37.91	2	NA	NA	NA	NA	NA	NA	NA	NA	NA	NA	NA	NA	NA	NA	NA	NA	2	5
36748	1	22	00:18:39.326	2	NA	NA	NA	NA	NA	NA	NA	NA	NA	NA	NA	NA	NA	NA	NA	NA	5	4
36748	1	22	00:00:16.443	2	NA	NA	NA	NA	NA	NA	NA	NA	NA	NA	NA	NA	NA	NA	NA	NA	5	5
36748	1	22	00:09:48.852	2	NA	NA	NA	NA	NA	NA	NA	NA	NA	NA	NA	NA	NA	NA	NA	NA	6	1
36748	1	22	00:25:57.138	1	7	7	7	1	1	2	1	1	0	0	0	0	0	0	0	1	6	2
36748	1	22	01:06:32.505	2	NA	NA	NA	NA	NA	NA	NA	NA	NA	NA	NA	NA	NA	NA	NA	NA	6	3
36748	1	22	00:15:09.426	2	NA	NA	NA	NA	NA	NA	NA	NA	NA	NA	NA	NA	NA	NA	NA	NA	6	4
36748	1	22	00:18:30.804	2	NA	NA	NA	NA	NA	NA	NA	NA	NA	NA	NA	NA	NA	NA	NA	NA	6	5
36748	1	22	00:01:12.528	2	NA	NA	NA	NA	NA	NA	NA	NA	NA	NA	NA	NA	NA	NA	NA	NA	7	1
36748	1	22	00:00:16.393	1	7	7	7	1	1	7	7	1	0	0	0	0	0	0	0	1	7	2
36748	1	22	00:00:17.135	2	NA	NA	NA	NA	NA	NA	NA	NA	NA	NA	NA	NA	NA	NA	NA	NA	7	3
36748	1	22	00:00:34.45	2	NA	NA	NA	NA	NA	NA	NA	NA	NA	NA	NA	NA	NA	NA	NA	NA	5	1
36748	1	22	00:45:02.280	2	NA	NA	NA	NA	NA	NA	NA	NA	NA	NA	NA	NA	NA	NA	NA	NA	5	2
36748	1	22	00:32:25.231	2	NA	NA	NA	NA	NA	NA	NA	NA	NA	NA	NA	NA	NA	NA	NA	NA	5	3
36748	1	22	00:29:59.64	2	NA	NA	NA	NA	NA	NA	NA	NA	NA	NA	NA	NA	NA	NA	NA	NA	8	1
36748	1	22	00:24:36.763	2	NA	NA	NA	NA	NA	NA	NA	NA	NA	NA	NA	NA	NA	NA	NA	NA	8	2
36748	1	22	00:16:19.48	2	NA	NA	NA	NA	NA	NA	NA	NA	NA	NA	NA	NA	NA	NA	NA	NA	8	3
36748	1	22	00:00:12.538	2	NA	NA	NA	NA	NA	NA	NA	NA	NA	NA	NA	NA	NA	NA	NA	NA	8	4
36748	1	22	00:03:59.409	2	NA	NA	NA	NA	NA	NA	NA	NA	NA	NA	NA	NA	NA	NA	NA	NA	8	5
36748	1	22	00:00:56.57	2	NA	NA	NA	NA	NA	NA	NA	NA	NA	NA	NA	NA	NA	NA	NA	NA	9	1
36748	1	22	00:30:31.393	2	NA	NA	NA	NA	NA	NA	NA	NA	NA	NA	NA	NA	NA	NA	NA	NA	9	2
36748	1	22	00:00:16.580	2	NA	NA	NA	NA	NA	NA	NA	NA	NA	NA	NA	NA	NA	NA	NA	NA	9	3
36748	1	22	00:20:35.175	2	NA	NA	NA	NA	NA	NA	NA	NA	NA	NA	NA	NA	NA	NA	NA	NA	9	4
36748	1	22	00:15:16.629	2	NA	NA	NA	NA	NA	NA	NA	NA	NA	NA	NA	NA	NA	NA	NA	NA	7	5
36748	1	22	00:02:27.489	2	NA	NA	NA	NA	NA	NA	NA	NA	NA	NA	NA	NA	NA	NA	NA	NA	7	4
36749	1	18	00:00:30.3	2	NA	NA	NA	NA	NA	NA	NA	NA	NA	NA	NA	NA	NA	NA	NA	NA	1	3
36749	1	18	00:02:31.603	2	NA	NA	NA	NA	NA	NA	NA	NA	NA	NA	NA	NA	NA	NA	NA	NA	1	4
36749	1	18	00:00:08.160	2	NA	NA	NA	NA	NA	NA	NA	NA	NA	NA	NA	NA	NA	NA	NA	NA	1	1
36749	1	18	00:00:15.743	2	NA	NA	NA	NA	NA	NA	NA	NA	NA	NA	NA	NA	NA	NA	NA	NA	2	2
36749	1	18	00:00:23.147	2	NA	NA	NA	NA	NA	NA	NA	NA	NA	NA	NA	NA	NA	NA	NA	NA	2	3
36749	1	18	00:00:05.903	1	5	4	2	1	1	7	2	2	0	0	0	0	0	0	1	0	2	4
36749	1	18	00:00:51.307	2	NA	NA	NA	NA	NA	NA	NA	NA	NA	NA	NA	NA	NA	NA	NA	NA	2	5
36749	1	18	00:54:38.802	2	NA	NA	NA	NA	NA	NA	NA	NA	NA	NA	NA	NA	NA	NA	NA	NA	3	1
36749	1	18	00:03:17.445	2	NA	NA	NA	NA	NA	NA	NA	NA	NA	NA	NA	NA	NA	NA	NA	NA	3	2
36749	1	18	00:01:58.403	2	NA	NA	NA	NA	NA	NA	NA	NA	NA	NA	NA	NA	NA	NA	NA	NA	3	3
36749	1	18	00:04:29.817	2	NA	NA	NA	NA	NA	NA	NA	NA	NA	NA	NA	NA	NA	NA	NA	NA	3	4
36749	1	18	00:00:28.295	2	NA	NA	NA	NA	NA	NA	NA	NA	NA	NA	NA	NA	NA	NA	NA	NA	3	5
36749	1	18	00:02:47.415	2	NA	NA	NA	NA	NA	NA	NA	NA	NA	NA	NA	NA	NA	NA	NA	NA	4	1
36749	1	18	00:00:06.424	2	NA	NA	NA	NA	NA	NA	NA	NA	NA	NA	NA	NA	NA	NA	NA	NA	4	2
36749	1	18	00:00:21.850	1	2	4	2	3	5	4	6	5	0	1	0	0	0	0	0	0	1	5
36749	1	18	00:00:39.445	2	NA	NA	NA	NA	NA	NA	NA	NA	NA	NA	NA	NA	NA	NA	NA	NA	2	1
36749	1	18	00:00:19.3	2	NA	NA	NA	NA	NA	NA	NA	NA	NA	NA	NA	NA	NA	NA	NA	NA	4	5
36749	1	18	00:00:04.960	2	NA	NA	NA	NA	NA	NA	NA	NA	NA	NA	NA	NA	NA	NA	NA	NA	5	1
36749	1	18	00:00:04.761	2	NA	NA	NA	NA	NA	NA	NA	NA	NA	NA	NA	NA	NA	NA	NA	NA	5	2
36749	1	18	00:00:04.344	2	NA	NA	NA	NA	NA	NA	NA	NA	NA	NA	NA	NA	NA	NA	NA	NA	5	3
36749	1	18	00:02:16.838	2	NA	NA	NA	NA	NA	NA	NA	NA	NA	NA	NA	NA	NA	NA	NA	NA	5	4
36749	1	18	00:10:50.24	2	NA	NA	NA	NA	NA	NA	NA	NA	NA	NA	NA	NA	NA	NA	NA	NA	5	5
36749	1	18	00:00:49.396	2	NA	NA	NA	NA	NA	NA	NA	NA	NA	NA	NA	NA	NA	NA	NA	NA	6	1
36749	1	18	00:00:54.667	2	NA	NA	NA	NA	NA	NA	NA	NA	NA	NA	NA	NA	NA	NA	NA	NA	6	2
36749	1	18	00:00:07.524	2	NA	NA	NA	NA	NA	NA	NA	NA	NA	NA	NA	NA	NA	NA	NA	NA	6	3
36749	1	18	00:00:22.469	2	NA	NA	NA	NA	NA	NA	NA	NA	NA	NA	NA	NA	NA	NA	NA	NA	6	4
36749	1	18	00:00:04.650	2	NA	NA	NA	NA	NA	NA	NA	NA	NA	NA	NA	NA	NA	NA	NA	NA	6	5
36749	1	18	00:02:26.253	2	NA	NA	NA	NA	NA	NA	NA	NA	NA	NA	NA	NA	NA	NA	NA	NA	4	3
36749	1	18	00:19:56.476	2	NA	NA	NA	NA	NA	NA	NA	NA	NA	NA	NA	NA	NA	NA	NA	NA	4	4
36751	1	26	00:00:15.628	2	NA	NA	NA	NA	NA	NA	NA	NA	NA	NA	NA	NA	NA	NA	NA	NA	1	1
36751	1	26	00:00:16.96	2	NA	NA	NA	NA	NA	NA	NA	NA	NA	NA	NA	NA	NA	NA	NA	NA	1	5
36751	1	26	00:00:09.894	2	NA	NA	NA	NA	NA	NA	NA	NA	NA	NA	NA	NA	NA	NA	NA	NA	1	2
36751	1	26	00:00:11.89	2	NA	NA	NA	NA	NA	NA	NA	NA	NA	NA	NA	NA	NA	NA	NA	NA	1	3
36751	1	26	00:15:08.331	2	NA	NA	NA	NA	NA	NA	NA	NA	NA	NA	NA	NA	NA	NA	NA	NA	1	4
36751	1	26	00:00:12.218	2	NA	NA	NA	NA	NA	NA	NA	NA	NA	NA	NA	NA	NA	NA	NA	NA	2	4
36751	1	26	00:15:08.326	1	2	5	2	6	5	5	2	2	0	0	1	0	0	0	0	0	2	5
36751	1	26	00:02:50.804	2	NA	NA	NA	NA	NA	NA	NA	NA	NA	NA	NA	NA	NA	NA	NA	NA	3	1
36751	1	26	00:00:09.634	1	7	2	4	6	3	1	3	2	0	0	0	0	1	0	0	0	3	2
36751	1	26	00:09:25.250	2	NA	NA	NA	NA	NA	NA	NA	NA	NA	NA	NA	NA	NA	NA	NA	NA	3	3
36751	1	26	00:44:52.637	2	NA	NA	NA	NA	NA	NA	NA	NA	NA	NA	NA	NA	NA	NA	NA	NA	3	4
36751	1	26	00:23:00.567	2	NA	NA	NA	NA	NA	NA	NA	NA	NA	NA	NA	NA	NA	NA	NA	NA	3	5
36751	1	26	00:15:06.366	2	NA	NA	NA	NA	NA	NA	NA	NA	NA	NA	NA	NA	NA	NA	NA	NA	4	1
36751	1	26	00:15:53.200	2	NA	NA	NA	NA	NA	NA	NA	NA	NA	NA	NA	NA	NA	NA	NA	NA	4	2
36751	1	26	00:08:31.120	2	NA	NA	NA	NA	NA	NA	NA	NA	NA	NA	NA	NA	NA	NA	NA	NA	4	3
36751	1	26	01:27:15.300	2	NA	NA	NA	NA	NA	NA	NA	NA	NA	NA	NA	NA	NA	NA	NA	NA	2	1
36751	1	26	00:00:09.179	2	NA	NA	NA	NA	NA	NA	NA	NA	NA	NA	NA	NA	NA	NA	NA	NA	2	2
36751	1	26	00:40:00.478	2	NA	NA	NA	NA	NA	NA	NA	NA	NA	NA	NA	NA	NA	NA	NA	NA	2	3
36751	1	26	00:39:22.72	2	NA	NA	NA	NA	NA	NA	NA	NA	NA	NA	NA	NA	NA	NA	NA	NA	5	2
36751	1	26	00:15:26.557	2	NA	NA	NA	NA	NA	NA	NA	NA	NA	NA	NA	NA	NA	NA	NA	NA	5	3
36751	1	26	01:03:14.563	2	NA	NA	NA	NA	NA	NA	NA	NA	NA	NA	NA	NA	NA	NA	NA	NA	5	4
36751	1	26	00:44:10.235	2	NA	NA	NA	NA	NA	NA	NA	NA	NA	NA	NA	NA	NA	NA	NA	NA	5	5
36751	1	26	00:52:52.407	2	NA	NA	NA	NA	NA	NA	NA	NA	NA	NA	NA	NA	NA	NA	NA	NA	6	1
36751	1	26	00:15:16.660	2	NA	NA	NA	NA	NA	NA	NA	NA	NA	NA	NA	NA	NA	NA	NA	NA	6	2
36751	1	26	00:04:25.485	2	NA	NA	NA	NA	NA	NA	NA	NA	NA	NA	NA	NA	NA	NA	NA	NA	6	3
36751	1	26	00:00:06.272	2	NA	NA	NA	NA	NA	NA	NA	NA	NA	NA	NA	NA	NA	NA	NA	NA	6	4
36751	1	26	00:15:05.567	2	NA	NA	NA	NA	NA	NA	NA	NA	NA	NA	NA	NA	NA	NA	NA	NA	6	5
36751	1	26	00:00:15.272	2	NA	NA	NA	NA	NA	NA	NA	NA	NA	NA	NA	NA	NA	NA	NA	NA	7	1
36751	1	26	00:03:48.913	2	NA	NA	NA	NA	NA	NA	NA	NA	NA	NA	NA	NA	NA	NA	NA	NA	4	4
36751	1	26	00:25:42.541	2	NA	NA	NA	NA	NA	NA	NA	NA	NA	NA	NA	NA	NA	NA	NA	NA	4	5
36751	1	26	00:00:15.167	2	NA	NA	NA	NA	NA	NA	NA	NA	NA	NA	NA	NA	NA	NA	NA	NA	5	1
36751	1	26	00:37:10.460	2	NA	NA	NA	NA	NA	NA	NA	NA	NA	NA	NA	NA	NA	NA	NA	NA	7	2
36753	1	19	00:24:47.654	2	NA	NA	NA	NA	NA	NA	NA	NA	NA	NA	NA	NA	NA	NA	NA	NA	1	3
36753	1	19	00:00:07.352	2	NA	NA	NA	NA	NA	NA	NA	NA	NA	NA	NA	NA	NA	NA	NA	NA	1	4
36753	1	19	00:16:07.73	2	NA	NA	NA	NA	NA	NA	NA	NA	NA	NA	NA	NA	NA	NA	NA	NA	2	1
36753	1	19	00:00:19.806	2	NA	NA	NA	NA	NA	NA	NA	NA	NA	NA	NA	NA	NA	NA	NA	NA	2	2
36753	1	19	00:12:54.231	2	NA	NA	NA	NA	NA	NA	NA	NA	NA	NA	NA	NA	NA	NA	NA	NA	2	3
36753	1	19	00:40:57.306	2	NA	NA	NA	NA	NA	NA	NA	NA	NA	NA	NA	NA	NA	NA	NA	NA	1	5
36753	1	19	00:24:16.756	2	NA	NA	NA	NA	NA	NA	NA	NA	NA	NA	NA	NA	NA	NA	NA	NA	2	5
36753	1	19	00:09:40.241	2	NA	NA	NA	NA	NA	NA	NA	NA	NA	NA	NA	NA	NA	NA	NA	NA	3	1
36753	1	19	00:07:57.588	2	NA	NA	NA	NA	NA	NA	NA	NA	NA	NA	NA	NA	NA	NA	NA	NA	3	2
36753	1	19	00:02:25.568	2	NA	NA	NA	NA	NA	NA	NA	NA	NA	NA	NA	NA	NA	NA	NA	NA	2	4
36753	1	19	00:00:15.785	1	4	1	3	3	4	4	4	2	0	0	0	0	0	1	0	0	1	1
36753	1	19	00:18:34.102	2	NA	NA	NA	NA	NA	NA	NA	NA	NA	NA	NA	NA	NA	NA	NA	NA	1	2
36753	1	19	00:30:56.944	2	NA	NA	NA	NA	NA	NA	NA	NA	NA	NA	NA	NA	NA	NA	NA	NA	4	1
36753	1	19	00:00:06.995	2	NA	NA	NA	NA	NA	NA	NA	NA	NA	NA	NA	NA	NA	NA	NA	NA	4	2
36753	1	19	00:32:20.7	2	NA	NA	NA	NA	NA	NA	NA	NA	NA	NA	NA	NA	NA	NA	NA	NA	4	3
36753	1	19	00:15:14.644	2	NA	NA	NA	NA	NA	NA	NA	NA	NA	NA	NA	NA	NA	NA	NA	NA	4	4
36753	1	19	00:25:59.65	2	NA	NA	NA	NA	NA	NA	NA	NA	NA	NA	NA	NA	NA	NA	NA	NA	4	5
36753	1	19	00:00:08.323	2	NA	NA	NA	NA	NA	NA	NA	NA	NA	NA	NA	NA	NA	NA	NA	NA	5	1
36753	1	19	00:04:04.877	2	NA	NA	NA	NA	NA	NA	NA	NA	NA	NA	NA	NA	NA	NA	NA	NA	5	2
36753	1	19	00:00:19.91	2	NA	NA	NA	NA	NA	NA	NA	NA	NA	NA	NA	NA	NA	NA	NA	NA	5	3
36753	1	19	00:00:09.837	2	NA	NA	NA	NA	NA	NA	NA	NA	NA	NA	NA	NA	NA	NA	NA	NA	5	4
36753	1	19	00:00:17.757	2	NA	NA	NA	NA	NA	NA	NA	NA	NA	NA	NA	NA	NA	NA	NA	NA	5	5
36753	1	19	00:00:08.449	1	4	1	4	3	4	3	7	2	0	0	0	0	0	0	1	0	3	3
36753	1	19	00:04:13.497	2	NA	NA	NA	NA	NA	NA	NA	NA	NA	NA	NA	NA	NA	NA	NA	NA	3	4
36753	1	19	00:00:37.545	2	NA	NA	NA	NA	NA	NA	NA	NA	NA	NA	NA	NA	NA	NA	NA	NA	3	5
36753	1	19	00:04:07.616	2	NA	NA	NA	NA	NA	NA	NA	NA	NA	NA	NA	NA	NA	NA	NA	NA	6	2
36753	1	19	00:14:16.363	2	NA	NA	NA	NA	NA	NA	NA	NA	NA	NA	NA	NA	NA	NA	NA	NA	6	3
36753	1	19	00:15:41.780	2	NA	NA	NA	NA	NA	NA	NA	NA	NA	NA	NA	NA	NA	NA	NA	NA	6	4
36753	1	19	00:00:14.378	2	NA	NA	NA	NA	NA	NA	NA	NA	NA	NA	NA	NA	NA	NA	NA	NA	6	5
36753	1	19	00:00:29.748	2	NA	NA	NA	NA	NA	NA	NA	NA	NA	NA	NA	NA	NA	NA	NA	NA	7	1
36753	1	19	00:53:18.655	2	NA	NA	NA	NA	NA	NA	NA	NA	NA	NA	NA	NA	NA	NA	NA	NA	7	2
36753	1	19	00:00:09.627	2	NA	NA	NA	NA	NA	NA	NA	NA	NA	NA	NA	NA	NA	NA	NA	NA	7	3
36753	1	19	00:00:14.996	2	NA	NA	NA	NA	NA	NA	NA	NA	NA	NA	NA	NA	NA	NA	NA	NA	7	4
36753	1	19	00:00:51.284	2	NA	NA	NA	NA	NA	NA	NA	NA	NA	NA	NA	NA	NA	NA	NA	NA	7	5
36753	1	19	00:00:55.36	2	NA	NA	NA	NA	NA	NA	NA	NA	NA	NA	NA	NA	NA	NA	NA	NA	8	1
36753	1	19	00:02:12.27	2	NA	NA	NA	NA	NA	NA	NA	NA	NA	NA	NA	NA	NA	NA	NA	NA	8	2
36753	1	19	00:09:26.828	2	NA	NA	NA	NA	NA	NA	NA	NA	NA	NA	NA	NA	NA	NA	NA	NA	8	3
36753	1	19	00:01:54.712	2	NA	NA	NA	NA	NA	NA	NA	NA	NA	NA	NA	NA	NA	NA	NA	NA	8	4
36753	1	19	00:08:19.350	2	NA	NA	NA	NA	NA	NA	NA	NA	NA	NA	NA	NA	NA	NA	NA	NA	9	1
36753	1	19	00:00:08.583	2	NA	NA	NA	NA	NA	NA	NA	NA	NA	NA	NA	NA	NA	NA	NA	NA	9	2
36753	1	19	00:18:17.454	2	NA	NA	NA	NA	NA	NA	NA	NA	NA	NA	NA	NA	NA	NA	NA	NA	9	3
36753	1	19	00:00:06.777	2	NA	NA	NA	NA	NA	NA	NA	NA	NA	NA	NA	NA	NA	NA	NA	NA	9	4
36753	1	19	00:09:07.135	2	NA	NA	NA	NA	NA	NA	NA	NA	NA	NA	NA	NA	NA	NA	NA	NA	6	1
36754	1	20	00:37:17.297	1	2	7	4	7	6	1	1	1	0	0	0	0	0	0	1	0	1	1
36754	1	20	00:00:14.323	2	NA	NA	NA	NA	NA	NA	NA	NA	NA	NA	NA	NA	NA	NA	NA	NA	1	3
36754	1	20	01:15:15.820	2	NA	NA	NA	NA	NA	NA	NA	NA	NA	NA	NA	NA	NA	NA	NA	NA	1	4
36754	1	20	00:02:42.164	2	NA	NA	NA	NA	NA	NA	NA	NA	NA	NA	NA	NA	NA	NA	NA	NA	1	5
36754	1	20	00:49:07.956	2	NA	NA	NA	NA	NA	NA	NA	NA	NA	NA	NA	NA	NA	NA	NA	NA	1	2
36754	1	20	00:10:42.54	2	NA	NA	NA	NA	NA	NA	NA	NA	NA	NA	NA	NA	NA	NA	NA	NA	2	2
36754	1	20	01:16:49.420	2	NA	NA	NA	NA	NA	NA	NA	NA	NA	NA	NA	NA	NA	NA	NA	NA	2	3
36754	1	20	00:03:10.985	2	NA	NA	NA	NA	NA	NA	NA	NA	NA	NA	NA	NA	NA	NA	NA	NA	2	4
36754	1	20	00:08:10.826	2	NA	NA	NA	NA	NA	NA	NA	NA	NA	NA	NA	NA	NA	NA	NA	NA	2	1
36754	1	20	00:15:35.751	2	NA	NA	NA	NA	NA	NA	NA	NA	NA	NA	NA	NA	NA	NA	NA	NA	3	1
36754	1	20	00:00:09.987	2	NA	NA	NA	NA	NA	NA	NA	NA	NA	NA	NA	NA	NA	NA	NA	NA	3	2
36754	1	20	00:26:02.299	2	NA	NA	NA	NA	NA	NA	NA	NA	NA	NA	NA	NA	NA	NA	NA	NA	3	3
36754	1	20	00:25:18.278	1	3	3	5	7	7	1	7	1	0	0	1	0	0	0	0	0	3	4
36754	1	20	00:01:02.60	2	NA	NA	NA	NA	NA	NA	NA	NA	NA	NA	NA	NA	NA	NA	NA	NA	3	5
36754	1	20	00:15:40.967	2	NA	NA	NA	NA	NA	NA	NA	NA	NA	NA	NA	NA	NA	NA	NA	NA	4	1
36754	1	20	00:11:05.885	2	NA	NA	NA	NA	NA	NA	NA	NA	NA	NA	NA	NA	NA	NA	NA	NA	4	2
36754	1	20	00:15:08.110	2	NA	NA	NA	NA	NA	NA	NA	NA	NA	NA	NA	NA	NA	NA	NA	NA	4	3
36754	1	20	00:06:37.935	1	2	5	5	5	7	1	2	1	0	0	1	0	0	0	0	0	4	4
36754	1	20	00:09:36.559	2	NA	NA	NA	NA	NA	NA	NA	NA	NA	NA	NA	NA	NA	NA	NA	NA	5	1
36754	1	20	00:00:11.60	2	NA	NA	NA	NA	NA	NA	NA	NA	NA	NA	NA	NA	NA	NA	NA	NA	5	2
36754	1	20	00:01:29.19	2	NA	NA	NA	NA	NA	NA	NA	NA	NA	NA	NA	NA	NA	NA	NA	NA	5	3
36754	1	20	00:00:10.506	2	NA	NA	NA	NA	NA	NA	NA	NA	NA	NA	NA	NA	NA	NA	NA	NA	2	5
36754	1	20	00:26:47.32	2	NA	NA	NA	NA	NA	NA	NA	NA	NA	NA	NA	NA	NA	NA	NA	NA	6	1
36754	1	20	01:22:22.864	2	NA	NA	NA	NA	NA	NA	NA	NA	NA	NA	NA	NA	NA	NA	NA	NA	6	2
36754	1	20	00:00:12.807	2	NA	NA	NA	NA	NA	NA	NA	NA	NA	NA	NA	NA	NA	NA	NA	NA	6	3
36754	1	20	01:01:08.818	2	NA	NA	NA	NA	NA	NA	NA	NA	NA	NA	NA	NA	NA	NA	NA	NA	6	4
36754	1	20	00:00:14.788	2	NA	NA	NA	NA	NA	NA	NA	NA	NA	NA	NA	NA	NA	NA	NA	NA	6	5
36754	1	20	00:13:52.822	2	NA	NA	NA	NA	NA	NA	NA	NA	NA	NA	NA	NA	NA	NA	NA	NA	7	1
36754	1	20	00:00:06.89	1	2	2	2	7	6	1	1	1	0	0	1	0	0	0	1	0	7	2
36754	1	20	01:22:52.753	2	NA	NA	NA	NA	NA	NA	NA	NA	NA	NA	NA	NA	NA	NA	NA	NA	7	3
36754	1	20	00:07:16.982	2	NA	NA	NA	NA	NA	NA	NA	NA	NA	NA	NA	NA	NA	NA	NA	NA	7	4
36754	1	20	00:18:20.979	2	NA	NA	NA	NA	NA	NA	NA	NA	NA	NA	NA	NA	NA	NA	NA	NA	7	5
36754	1	20	00:39:10.385	2	NA	NA	NA	NA	NA	NA	NA	NA	NA	NA	NA	NA	NA	NA	NA	NA	8	1
36754	1	20	00:03:14.606	2	NA	NA	NA	NA	NA	NA	NA	NA	NA	NA	NA	NA	NA	NA	NA	NA	8	2
36754	1	20	00:03:44.771	2	NA	NA	NA	NA	NA	NA	NA	NA	NA	NA	NA	NA	NA	NA	NA	NA	5	4
36754	1	20	00:41:24.106	2	NA	NA	NA	NA	NA	NA	NA	NA	NA	NA	NA	NA	NA	NA	NA	NA	5	5
36755	1	19	00:03:10.362	1	3	5	6	5	5	3	5	4	0	0	0	0	0	0	0	1	1	1
36755	1	19	00:00:13.221	2	NA	NA	NA	NA	NA	NA	NA	NA	NA	NA	NA	NA	NA	NA	NA	NA	1	5
36755	1	19	00:00:27.527	2	NA	NA	NA	NA	NA	NA	NA	NA	NA	NA	NA	NA	NA	NA	NA	NA	2	1
36755	1	19	00:00:20.68	2	NA	NA	NA	NA	NA	NA	NA	NA	NA	NA	NA	NA	NA	NA	NA	NA	2	2
36755	1	19	00:40:44.438	2	NA	NA	NA	NA	NA	NA	NA	NA	NA	NA	NA	NA	NA	NA	NA	NA	2	3
36755	1	19	00:14:35.894	2	NA	NA	NA	NA	NA	NA	NA	NA	NA	NA	NA	NA	NA	NA	NA	NA	2	4
36755	1	19	00:32:38.53	2	NA	NA	NA	NA	NA	NA	NA	NA	NA	NA	NA	NA	NA	NA	NA	NA	2	5
36755	1	19	00:09:31.163	2	NA	NA	NA	NA	NA	NA	NA	NA	NA	NA	NA	NA	NA	NA	NA	NA	3	1
36755	1	19	00:00:10.362	2	NA	NA	NA	NA	NA	NA	NA	NA	NA	NA	NA	NA	NA	NA	NA	NA	3	2
36755	1	19	00:00:12.894	2	NA	NA	NA	NA	NA	NA	NA	NA	NA	NA	NA	NA	NA	NA	NA	NA	3	3
36755	1	19	00:01:50.459	2	NA	NA	NA	NA	NA	NA	NA	NA	NA	NA	NA	NA	NA	NA	NA	NA	3	4
36755	1	19	00:14:49.394	2	NA	NA	NA	NA	NA	NA	NA	NA	NA	NA	NA	NA	NA	NA	NA	NA	3	5
36755	1	19	00:00:13.525	2	NA	NA	NA	NA	NA	NA	NA	NA	NA	NA	NA	NA	NA	NA	NA	NA	1	2
36755	1	19	00:00:39.585	2	NA	NA	NA	NA	NA	NA	NA	NA	NA	NA	NA	NA	NA	NA	NA	NA	1	4
36755	1	19	00:01:30.385	2	NA	NA	NA	NA	NA	NA	NA	NA	NA	NA	NA	NA	NA	NA	NA	NA	4	3
36755	1	19	00:00:19.121	2	NA	NA	NA	NA	NA	NA	NA	NA	NA	NA	NA	NA	NA	NA	NA	NA	4	4
36755	1	19	01:06:58.527	2	NA	NA	NA	NA	NA	NA	NA	NA	NA	NA	NA	NA	NA	NA	NA	NA	4	5
36755	1	19	00:04:36.166	2	NA	NA	NA	NA	NA	NA	NA	NA	NA	NA	NA	NA	NA	NA	NA	NA	5	1
36755	1	19	00:01:09.99	2	NA	NA	NA	NA	NA	NA	NA	NA	NA	NA	NA	NA	NA	NA	NA	NA	5	2
36755	1	19	00:15:08.157	2	NA	NA	NA	NA	NA	NA	NA	NA	NA	NA	NA	NA	NA	NA	NA	NA	5	3
36755	1	19	00:00:05.828	2	NA	NA	NA	NA	NA	NA	NA	NA	NA	NA	NA	NA	NA	NA	NA	NA	5	4
36755	1	19	00:00:09.656	2	NA	NA	NA	NA	NA	NA	NA	NA	NA	NA	NA	NA	NA	NA	NA	NA	5	5
36755	1	19	00:06:17.632	2	NA	NA	NA	NA	NA	NA	NA	NA	NA	NA	NA	NA	NA	NA	NA	NA	6	1
36755	1	19	00:00:09.903	2	NA	NA	NA	NA	NA	NA	NA	NA	NA	NA	NA	NA	NA	NA	NA	NA	6	2
36755	1	19	00:00:10.137	2	NA	NA	NA	NA	NA	NA	NA	NA	NA	NA	NA	NA	NA	NA	NA	NA	6	3
36755	1	19	00:00:11.560	1	5	5	5	5	7	3	7	1	0	0	1	0	1	0	0	0	4	1
36755	1	19	00:00:11.910	2	NA	NA	NA	NA	NA	NA	NA	NA	NA	NA	NA	NA	NA	NA	NA	NA	4	2
36755	1	19	00:00:19.466	2	NA	NA	NA	NA	NA	NA	NA	NA	NA	NA	NA	NA	NA	NA	NA	NA	7	2
36755	1	19	01:20:38.16	2	NA	NA	NA	NA	NA	NA	NA	NA	NA	NA	NA	NA	NA	NA	NA	NA	7	3
36755	1	19	00:56:31.489	2	NA	NA	NA	NA	NA	NA	NA	NA	NA	NA	NA	NA	NA	NA	NA	NA	7	4
36755	1	19	00:00:07.253	2	NA	NA	NA	NA	NA	NA	NA	NA	NA	NA	NA	NA	NA	NA	NA	NA	7	5
36755	1	19	00:00:14.356	2	NA	NA	NA	NA	NA	NA	NA	NA	NA	NA	NA	NA	NA	NA	NA	NA	8	1
36755	1	19	01:09:31.168	2	NA	NA	NA	NA	NA	NA	NA	NA	NA	NA	NA	NA	NA	NA	NA	NA	8	2
36755	1	19	00:08:29.187	2	NA	NA	NA	NA	NA	NA	NA	NA	NA	NA	NA	NA	NA	NA	NA	NA	8	3
36755	1	19	00:02:24.430	2	NA	NA	NA	NA	NA	NA	NA	NA	NA	NA	NA	NA	NA	NA	NA	NA	8	4
36755	1	19	00:00:08.381	2	NA	NA	NA	NA	NA	NA	NA	NA	NA	NA	NA	NA	NA	NA	NA	NA	8	5
36755	1	19	00:23:20.676	2	NA	NA	NA	NA	NA	NA	NA	NA	NA	NA	NA	NA	NA	NA	NA	NA	9	1
36755	1	19	00:03:35.778	2	NA	NA	NA	NA	NA	NA	NA	NA	NA	NA	NA	NA	NA	NA	NA	NA	6	5
36755	1	19	00:01:01.244	2	NA	NA	NA	NA	NA	NA	NA	NA	NA	NA	NA	NA	NA	NA	NA	NA	7	1
36756	1	19	00:10:01.589	2	NA	NA	NA	NA	NA	NA	NA	NA	NA	NA	NA	NA	NA	NA	NA	NA	1	1
36756	1	19	00:11:45.102	2	NA	NA	NA	NA	NA	NA	NA	NA	NA	NA	NA	NA	NA	NA	NA	NA	1	2
36756	1	19	00:00:07.599	2	NA	NA	NA	NA	NA	NA	NA	NA	NA	NA	NA	NA	NA	NA	NA	NA	1	5
36756	1	19	00:53:10.543	2	NA	NA	NA	NA	NA	NA	NA	NA	NA	NA	NA	NA	NA	NA	NA	NA	2	1
36756	1	19	00:00:06.602	2	NA	NA	NA	NA	NA	NA	NA	NA	NA	NA	NA	NA	NA	NA	NA	NA	2	2
36756	1	19	00:24:39.336	2	NA	NA	NA	NA	NA	NA	NA	NA	NA	NA	NA	NA	NA	NA	NA	NA	2	3
36756	1	19	00:02:02.969	2	NA	NA	NA	NA	NA	NA	NA	NA	NA	NA	NA	NA	NA	NA	NA	NA	2	4
36756	1	19	00:05:53.497	2	NA	NA	NA	NA	NA	NA	NA	NA	NA	NA	NA	NA	NA	NA	NA	NA	2	5
36756	1	19	00:00:41.881	2	NA	NA	NA	NA	NA	NA	NA	NA	NA	NA	NA	NA	NA	NA	NA	NA	3	1
36756	1	19	00:00:22.417	2	NA	NA	NA	NA	NA	NA	NA	NA	NA	NA	NA	NA	NA	NA	NA	NA	3	2
36756	1	19	00:15:32.583	2	NA	NA	NA	NA	NA	NA	NA	NA	NA	NA	NA	NA	NA	NA	NA	NA	3	3
36756	1	19	01:17:25.144	2	NA	NA	NA	NA	NA	NA	NA	NA	NA	NA	NA	NA	NA	NA	NA	NA	3	4
36756	1	19	00:00:07.413	2	NA	NA	NA	NA	NA	NA	NA	NA	NA	NA	NA	NA	NA	NA	NA	NA	3	5
36756	1	19	00:00:07.147	2	NA	NA	NA	NA	NA	NA	NA	NA	NA	NA	NA	NA	NA	NA	NA	NA	1	3
36756	1	19	00:00:09.92	1	5	4	6	5	3	3	5	5	0	1	0	0	0	0	0	0	1	4
36756	1	19	00:00:07.841	2	NA	NA	NA	NA	NA	NA	NA	NA	NA	NA	NA	NA	NA	NA	NA	NA	4	4
36756	1	19	00:00:26.434	2	NA	NA	NA	NA	NA	NA	NA	NA	NA	NA	NA	NA	NA	NA	NA	NA	4	5
36756	1	19	00:00:07.669	2	NA	NA	NA	NA	NA	NA	NA	NA	NA	NA	NA	NA	NA	NA	NA	NA	5	1
36756	1	19	00:15:18.149	2	NA	NA	NA	NA	NA	NA	NA	NA	NA	NA	NA	NA	NA	NA	NA	NA	5	2
36756	1	19	00:00:09.7	2	NA	NA	NA	NA	NA	NA	NA	NA	NA	NA	NA	NA	NA	NA	NA	NA	5	3
36756	1	19	00:00:08.792	2	NA	NA	NA	NA	NA	NA	NA	NA	NA	NA	NA	NA	NA	NA	NA	NA	5	4
36756	1	19	00:01:24.909	2	NA	NA	NA	NA	NA	NA	NA	NA	NA	NA	NA	NA	NA	NA	NA	NA	5	5
36756	1	19	00:00:15.984	2	NA	NA	NA	NA	NA	NA	NA	NA	NA	NA	NA	NA	NA	NA	NA	NA	6	1
36756	1	19	00:15:11.53	2	NA	NA	NA	NA	NA	NA	NA	NA	NA	NA	NA	NA	NA	NA	NA	NA	6	2
36756	1	19	00:15:09.53	2	NA	NA	NA	NA	NA	NA	NA	NA	NA	NA	NA	NA	NA	NA	NA	NA	6	3
36756	1	19	00:31:32.507	2	NA	NA	NA	NA	NA	NA	NA	NA	NA	NA	NA	NA	NA	NA	NA	NA	6	4
36756	1	19	00:00:05.51	2	NA	NA	NA	NA	NA	NA	NA	NA	NA	NA	NA	NA	NA	NA	NA	NA	4	1
36756	1	19	00:05:49.997	2	NA	NA	NA	NA	NA	NA	NA	NA	NA	NA	NA	NA	NA	NA	NA	NA	4	3
36756	1	19	00:15:33.177	2	NA	NA	NA	NA	NA	NA	NA	NA	NA	NA	NA	NA	NA	NA	NA	NA	7	1
36756	1	19	00:00:11.676	2	NA	NA	NA	NA	NA	NA	NA	NA	NA	NA	NA	NA	NA	NA	NA	NA	7	2
36756	1	19	00:11:14.243	2	NA	NA	NA	NA	NA	NA	NA	NA	NA	NA	NA	NA	NA	NA	NA	NA	7	3
36756	1	19	00:03:05.920	2	NA	NA	NA	NA	NA	NA	NA	NA	NA	NA	NA	NA	NA	NA	NA	NA	7	4
36756	1	19	00:12:52.965	2	NA	NA	NA	NA	NA	NA	NA	NA	NA	NA	NA	NA	NA	NA	NA	NA	7	5
36756	1	19	00:17:32.182	2	NA	NA	NA	NA	NA	NA	NA	NA	NA	NA	NA	NA	NA	NA	NA	NA	8	1
36756	1	19	00:55:45.10	2	NA	NA	NA	NA	NA	NA	NA	NA	NA	NA	NA	NA	NA	NA	NA	NA	8	2
36756	1	19	00:15:10.442	2	NA	NA	NA	NA	NA	NA	NA	NA	NA	NA	NA	NA	NA	NA	NA	NA	8	3
36756	1	19	01:01:57.340	2	NA	NA	NA	NA	NA	NA	NA	NA	NA	NA	NA	NA	NA	NA	NA	NA	8	4
36756	1	19	00:00:24.184	2	NA	NA	NA	NA	NA	NA	NA	NA	NA	NA	NA	NA	NA	NA	NA	NA	8	5
36756	1	19	00:00:15.906	2	NA	NA	NA	NA	NA	NA	NA	NA	NA	NA	NA	NA	NA	NA	NA	NA	9	1
36756	1	19	00:32:09.566	1	6	6	7	7	4	3	2	5	0	0	0	0	1	0	0	0	6	5
36780	1	19	00:00:16.852	2	NA	NA	NA	NA	NA	NA	NA	NA	NA	NA	NA	NA	NA	NA	NA	NA	1	2
36780	1	19	00:00:08.125	2	NA	NA	NA	NA	NA	NA	NA	NA	NA	NA	NA	NA	NA	NA	NA	NA	1	3
36780	1	19	00:00:11.224	2	NA	NA	NA	NA	NA	NA	NA	NA	NA	NA	NA	NA	NA	NA	NA	NA	1	4
36780	1	19	00:00:29.853	1	4	2	7	3	3	1	5	2	0	0	0	0	0	0	0	1	1	1
36780	1	19	00:02:43.951	2	NA	NA	NA	NA	NA	NA	NA	NA	NA	NA	NA	NA	NA	NA	NA	NA	2	4
36780	1	19	00:07:31.148	2	NA	NA	NA	NA	NA	NA	NA	NA	NA	NA	NA	NA	NA	NA	NA	NA	2	5
36780	1	19	00:00:10.962	2	NA	NA	NA	NA	NA	NA	NA	NA	NA	NA	NA	NA	NA	NA	NA	NA	3	1
36780	1	19	00:00:07.961	1	6	1	7	2	1	4	6	7	0	1	0	0	0	0	0	0	3	2
36780	1	19	00:11:52.760	1	6	1	7	2	2	6	7	7	0	1	1	0	0	0	0	0	3	3
36780	1	19	00:15:55.302	2	NA	NA	NA	NA	NA	NA	NA	NA	NA	NA	NA	NA	NA	NA	NA	NA	3	4
36780	1	19	00:00:18.681	2	NA	NA	NA	NA	NA	NA	NA	NA	NA	NA	NA	NA	NA	NA	NA	NA	3	5
36780	1	19	00:13:03.30	2	NA	NA	NA	NA	NA	NA	NA	NA	NA	NA	NA	NA	NA	NA	NA	NA	4	1
36780	1	19	00:12:58.243	2	NA	NA	NA	NA	NA	NA	NA	NA	NA	NA	NA	NA	NA	NA	NA	NA	4	2
36780	1	19	00:03:53.573	2	NA	NA	NA	NA	NA	NA	NA	NA	NA	NA	NA	NA	NA	NA	NA	NA	4	3
36780	1	19	00:02:32.936	2	NA	NA	NA	NA	NA	NA	NA	NA	NA	NA	NA	NA	NA	NA	NA	NA	4	4
36780	1	19	00:00:34.909	2	NA	NA	NA	NA	NA	NA	NA	NA	NA	NA	NA	NA	NA	NA	NA	NA	4	5
36780	1	19	00:11:45.282	2	NA	NA	NA	NA	NA	NA	NA	NA	NA	NA	NA	NA	NA	NA	NA	NA	5	1
36780	1	19	00:15:09.856	2	NA	NA	NA	NA	NA	NA	NA	NA	NA	NA	NA	NA	NA	NA	NA	NA	5	2
36780	1	19	00:02:14.450	2	NA	NA	NA	NA	NA	NA	NA	NA	NA	NA	NA	NA	NA	NA	NA	NA	5	3
36780	1	19	00:32:19.570	2	NA	NA	NA	NA	NA	NA	NA	NA	NA	NA	NA	NA	NA	NA	NA	NA	5	4
36780	1	19	00:14:08.22	2	NA	NA	NA	NA	NA	NA	NA	NA	NA	NA	NA	NA	NA	NA	NA	NA	5	5
36780	1	19	00:00:05.910	2	NA	NA	NA	NA	NA	NA	NA	NA	NA	NA	NA	NA	NA	NA	NA	NA	6	1
36780	1	19	00:00:10.361	2	NA	NA	NA	NA	NA	NA	NA	NA	NA	NA	NA	NA	NA	NA	NA	NA	6	2
36780	1	19	00:14:17.46	2	NA	NA	NA	NA	NA	NA	NA	NA	NA	NA	NA	NA	NA	NA	NA	NA	6	3
36780	1	19	00:04:31.934	2	NA	NA	NA	NA	NA	NA	NA	NA	NA	NA	NA	NA	NA	NA	NA	NA	6	4
36780	1	19	00:33:53.817	1	3	5	5	4	1	3	1	3	0	0	0	0	0	0	0	1	6	5
36780	1	19	00:01:55.986	2	NA	NA	NA	NA	NA	NA	NA	NA	NA	NA	NA	NA	NA	NA	NA	NA	7	1
36780	1	19	00:11:29.349	2	NA	NA	NA	NA	NA	NA	NA	NA	NA	NA	NA	NA	NA	NA	NA	NA	7	2
36780	1	19	00:00:27.868	2	NA	NA	NA	NA	NA	NA	NA	NA	NA	NA	NA	NA	NA	NA	NA	NA	7	3
36780	1	19	01:13:19.190	2	NA	NA	NA	NA	NA	NA	NA	NA	NA	NA	NA	NA	NA	NA	NA	NA	7	4
36780	1	19	00:16:40.469	2	NA	NA	NA	NA	NA	NA	NA	NA	NA	NA	NA	NA	NA	NA	NA	NA	7	5
36780	1	19	00:38:26.152	2	NA	NA	NA	NA	NA	NA	NA	NA	NA	NA	NA	NA	NA	NA	NA	NA	8	1
36780	1	19	00:22:33.95	2	NA	NA	NA	NA	NA	NA	NA	NA	NA	NA	NA	NA	NA	NA	NA	NA	8	2
36780	1	19	00:00:22.382	2	NA	NA	NA	NA	NA	NA	NA	NA	NA	NA	NA	NA	NA	NA	NA	NA	8	3
36780	1	19	00:00:20.795	2	NA	NA	NA	NA	NA	NA	NA	NA	NA	NA	NA	NA	NA	NA	NA	NA	8	4
36780	1	19	00:03:44.622	1	3	3	3	2	1	1	3	1	0	0	0	1	0	0	0	0	8	5
36780	1	19	00:05:29.146	2	NA	NA	NA	NA	NA	NA	NA	NA	NA	NA	NA	NA	NA	NA	NA	NA	9	1
36780	1	19	00:00:19.336	2	NA	NA	NA	NA	NA	NA	NA	NA	NA	NA	NA	NA	NA	NA	NA	NA	9	2
36780	1	19	00:00:12.410	2	NA	NA	NA	NA	NA	NA	NA	NA	NA	NA	NA	NA	NA	NA	NA	NA	2	3
36780	1	19	00:00:14.721	1	4	1	5	1	1	1	4	1	0	1	0	0	0	0	0	0	1	5
36780	1	19	00:01:32.260	2	NA	NA	NA	NA	NA	NA	NA	NA	NA	NA	NA	NA	NA	NA	NA	NA	2	1
36780	1	19	00:09:30.541	2	NA	NA	NA	NA	NA	NA	NA	NA	NA	NA	NA	NA	NA	NA	NA	NA	2	2
36781	2	21	00:14:38.278	1	5	1	2	1	2	7	2	1	0	0	1	0	0	0	0	0	1	1
36781	2	21	00:13:50.580	1	2	1	6	5	6	5	1	7	1	1	0	0	1	0	0	0	1	2
36781	2	21	01:24:51.828	1	6	2	2	6	2	2	7	2	0	0	1	0	0	0	1	0	1	3
36781	2	21	00:08:03.307	2	NA	NA	NA	NA	NA	NA	NA	NA	NA	NA	NA	NA	NA	NA	NA	NA	1	4
36781	2	21	01:21:30.46	2	NA	NA	NA	NA	NA	NA	NA	NA	NA	NA	NA	NA	NA	NA	NA	NA	1	5
36781	2	21	00:03:23.788	2	NA	NA	NA	NA	NA	NA	NA	NA	NA	NA	NA	NA	NA	NA	NA	NA	2	5
36781	2	21	00:00:39.691	2	NA	NA	NA	NA	NA	NA	NA	NA	NA	NA	NA	NA	NA	NA	NA	NA	3	1
36781	2	21	00:21:22.182	2	NA	NA	NA	NA	NA	NA	NA	NA	NA	NA	NA	NA	NA	NA	NA	NA	3	2
36781	2	21	00:16:43.471	2	NA	NA	NA	NA	NA	NA	NA	NA	NA	NA	NA	NA	NA	NA	NA	NA	3	3
36781	2	21	00:01:41.665	2	NA	NA	NA	NA	NA	NA	NA	NA	NA	NA	NA	NA	NA	NA	NA	NA	3	4
36781	2	21	00:00:36.329	2	NA	NA	NA	NA	NA	NA	NA	NA	NA	NA	NA	NA	NA	NA	NA	NA	3	5
36781	2	21	00:15:40.708	2	NA	NA	NA	NA	NA	NA	NA	NA	NA	NA	NA	NA	NA	NA	NA	NA	4	1
36781	2	21	00:32:21.523	2	NA	NA	NA	NA	NA	NA	NA	NA	NA	NA	NA	NA	NA	NA	NA	NA	4	2
36781	2	21	00:00:18.181	1	2	3	6	3	6	1	6	5	0	1	0	0	0	1	0	0	4	3
36781	2	21	00:25:40.451	2	NA	NA	NA	NA	NA	NA	NA	NA	NA	NA	NA	NA	NA	NA	NA	NA	4	4
36781	2	21	00:03:59.176	1	3	5	6	7	6	1	2	5	0	0	1	0	0	0	0	0	4	5
36781	2	21	00:48:33.813	1	5	2	7	6	2	1	6	1	1	0	0	0	0	1	0	0	5	1
36781	2	21	00:14:13.333	1	6	4	6	3	2	6	7	4	0	1	1	1	0	0	0	0	5	2
36781	2	21	00:04:23.821	1	5	5	5	2	5	5	6	6	0	1	0	1	0	0	0	0	5	3
36781	2	21	00:19:45.74	1	5	3	6	1	3	2	7	5	1	1	0	0	0	0	0	0	5	4
36781	2	21	00:26:28.996	1	2	2	6	2	1	7	1	6	0	0	1	0	0	0	0	0	5	5
36781	2	21	00:00:50.30	1	5	6	6	3	2	2	7	3	0	0	1	0	0	0	0	0	6	1
36781	2	21	00:06:12.637	2	NA	NA	NA	NA	NA	NA	NA	NA	NA	NA	NA	NA	NA	NA	NA	NA	6	2
36781	2	21	00:00:40.401	2	NA	NA	NA	NA	NA	NA	NA	NA	NA	NA	NA	NA	NA	NA	NA	NA	6	3
36781	2	21	00:24:17.976	2	NA	NA	NA	NA	NA	NA	NA	NA	NA	NA	NA	NA	NA	NA	NA	NA	6	4
36781	2	21	00:52:41.239	1	5	1	5	6	2	5	5	1	0	0	1	0	1	0	0	0	6	5
36781	2	21	00:15:32.851	2	NA	NA	NA	NA	NA	NA	NA	NA	NA	NA	NA	NA	NA	NA	NA	NA	7	1
36781	2	21	00:51:45.739	2	NA	NA	NA	NA	NA	NA	NA	NA	NA	NA	NA	NA	NA	NA	NA	NA	7	2
36781	2	21	00:30:23.961	2	NA	NA	NA	NA	NA	NA	NA	NA	NA	NA	NA	NA	NA	NA	NA	NA	7	3
36781	2	21	00:15:12.413	2	NA	NA	NA	NA	NA	NA	NA	NA	NA	NA	NA	NA	NA	NA	NA	NA	7	4
36781	2	21	00:39:44.764	2	NA	NA	NA	NA	NA	NA	NA	NA	NA	NA	NA	NA	NA	NA	NA	NA	7	5
36781	2	21	00:52:53.367	1	5	1	3	7	2	2	5	2	1	0	1	1	0	1	0	0	8	1
36781	2	21	00:15:59.721	2	NA	NA	NA	NA	NA	NA	NA	NA	NA	NA	NA	NA	NA	NA	NA	NA	8	2
36781	2	21	00:54:40.746	2	NA	NA	NA	NA	NA	NA	NA	NA	NA	NA	NA	NA	NA	NA	NA	NA	8	3
36781	2	21	00:51:39.822	1	3	2	4	2	1	7	1	1	0	0	1	1	0	0	0	0	8	4
36781	2	21	00:15:26.208	2	NA	NA	NA	NA	NA	NA	NA	NA	NA	NA	NA	NA	NA	NA	NA	NA	8	5
36781	2	21	00:00:27.853	2	NA	NA	NA	NA	NA	NA	NA	NA	NA	NA	NA	NA	NA	NA	NA	NA	9	1
36781	2	21	00:15:16.438	1	3	1	2	3	1	6	1	1	0	0	1	0	0	0	0	0	2	1
36781	2	21	00:00:19.135	2	NA	NA	NA	NA	NA	NA	NA	NA	NA	NA	NA	NA	NA	NA	NA	NA	2	2
36781	2	21	00:02:59.900	2	NA	NA	NA	NA	NA	NA	NA	NA	NA	NA	NA	NA	NA	NA	NA	NA	2	3
36781	2	21	00:49:31.552	1	3	5	5	4	3	6	6	7	1	0	0	0	0	0	0	0	2	4
36782	1	20	00:01:02.582	2	NA	NA	NA	NA	NA	NA	NA	NA	NA	NA	NA	NA	NA	NA	NA	NA	1	2
36782	1	20	00:32:56.526	2	NA	NA	NA	NA	NA	NA	NA	NA	NA	NA	NA	NA	NA	NA	NA	NA	1	3
36782	1	20	00:00:42.109	2	NA	NA	NA	NA	NA	NA	NA	NA	NA	NA	NA	NA	NA	NA	NA	NA	1	4
36782	1	20	01:25:42.530	2	NA	NA	NA	NA	NA	NA	NA	NA	NA	NA	NA	NA	NA	NA	NA	NA	1	5
36782	1	20	00:00:16.838	2	NA	NA	NA	NA	NA	NA	NA	NA	NA	NA	NA	NA	NA	NA	NA	NA	2	5
36782	1	20	00:01:37.378	2	NA	NA	NA	NA	NA	NA	NA	NA	NA	NA	NA	NA	NA	NA	NA	NA	3	1
36782	1	20	00:01:15.486	2	NA	NA	NA	NA	NA	NA	NA	NA	NA	NA	NA	NA	NA	NA	NA	NA	3	2
36782	1	20	01:10:08.904	2	NA	NA	NA	NA	NA	NA	NA	NA	NA	NA	NA	NA	NA	NA	NA	NA	3	3
36782	1	20	00:01:55.944	2	NA	NA	NA	NA	NA	NA	NA	NA	NA	NA	NA	NA	NA	NA	NA	NA	3	4
36782	1	20	00:00:15.353	2	NA	NA	NA	NA	NA	NA	NA	NA	NA	NA	NA	NA	NA	NA	NA	NA	3	5
36782	1	20	00:00:07.567	1	4	7	6	7	1	7	2	7	0	1	0	0	0	0	0	0	4	1
36782	1	20	00:11:47.679	2	NA	NA	NA	NA	NA	NA	NA	NA	NA	NA	NA	NA	NA	NA	NA	NA	4	2
36782	1	20	00:02:01.400	2	NA	NA	NA	NA	NA	NA	NA	NA	NA	NA	NA	NA	NA	NA	NA	NA	4	3
36782	1	20	00:00:31.10	2	NA	NA	NA	NA	NA	NA	NA	NA	NA	NA	NA	NA	NA	NA	NA	NA	4	4
36782	1	20	00:00:19.224	2	NA	NA	NA	NA	NA	NA	NA	NA	NA	NA	NA	NA	NA	NA	NA	NA	4	5
36782	1	20	00:00:07.761	2	NA	NA	NA	NA	NA	NA	NA	NA	NA	NA	NA	NA	NA	NA	NA	NA	5	1
36782	1	20	00:00:27.885	2	NA	NA	NA	NA	NA	NA	NA	NA	NA	NA	NA	NA	NA	NA	NA	NA	5	2
36782	1	20	00:00:29.461	2	NA	NA	NA	NA	NA	NA	NA	NA	NA	NA	NA	NA	NA	NA	NA	NA	5	3
36782	1	20	00:29:51.800	2	NA	NA	NA	NA	NA	NA	NA	NA	NA	NA	NA	NA	NA	NA	NA	NA	5	4
36782	1	20	00:00:56.843	2	NA	NA	NA	NA	NA	NA	NA	NA	NA	NA	NA	NA	NA	NA	NA	NA	5	5
36782	1	20	00:44:33.16	2	NA	NA	NA	NA	NA	NA	NA	NA	NA	NA	NA	NA	NA	NA	NA	NA	6	1
36782	1	20	00:05:10.555	2	NA	NA	NA	NA	NA	NA	NA	NA	NA	NA	NA	NA	NA	NA	NA	NA	6	2
36782	1	20	00:03:46.86	2	NA	NA	NA	NA	NA	NA	NA	NA	NA	NA	NA	NA	NA	NA	NA	NA	6	3
36782	1	20	00:02:21.442	2	NA	NA	NA	NA	NA	NA	NA	NA	NA	NA	NA	NA	NA	NA	NA	NA	6	4
36782	1	20	00:00:10.73	2	NA	NA	NA	NA	NA	NA	NA	NA	NA	NA	NA	NA	NA	NA	NA	NA	6	5
36782	1	20	00:01:22.640	2	NA	NA	NA	NA	NA	NA	NA	NA	NA	NA	NA	NA	NA	NA	NA	NA	7	1
36782	1	20	00:00:13.356	2	NA	NA	NA	NA	NA	NA	NA	NA	NA	NA	NA	NA	NA	NA	NA	NA	7	2
36782	1	20	00:01:59.147	2	NA	NA	NA	NA	NA	NA	NA	NA	NA	NA	NA	NA	NA	NA	NA	NA	7	3
36782	1	20	01:18:08.646	2	NA	NA	NA	NA	NA	NA	NA	NA	NA	NA	NA	NA	NA	NA	NA	NA	7	4
36782	1	20	00:17:09.307	2	NA	NA	NA	NA	NA	NA	NA	NA	NA	NA	NA	NA	NA	NA	NA	NA	7	5
36782	1	20	00:23:54.304	2	NA	NA	NA	NA	NA	NA	NA	NA	NA	NA	NA	NA	NA	NA	NA	NA	8	1
36782	1	20	00:01:11.873	1	7	6	7	7	5	7	2	7	0	1	0	0	0	0	0	0	2	4
36782	1	20	00:15:16.780	2	NA	NA	NA	NA	NA	NA	NA	NA	NA	NA	NA	NA	NA	NA	NA	NA	2	1
36782	1	20	00:05:21.127	2	NA	NA	NA	NA	NA	NA	NA	NA	NA	NA	NA	NA	NA	NA	NA	NA	2	2
36785	1	20	00:01:22.825	2	NA	NA	NA	NA	NA	NA	NA	NA	NA	NA	NA	NA	NA	NA	NA	NA	1	1
36785	1	20	00:27:24.663	1	4	5	5	3	3	4	3	3	1	0	0	0	0	0	0	0	1	3
36785	1	20	00:05:14.790	2	NA	NA	NA	NA	NA	NA	NA	NA	NA	NA	NA	NA	NA	NA	NA	NA	1	4
36785	1	20	00:15:12.129	2	NA	NA	NA	NA	NA	NA	NA	NA	NA	NA	NA	NA	NA	NA	NA	NA	1	5
36785	1	20	00:00:51.978	2	NA	NA	NA	NA	NA	NA	NA	NA	NA	NA	NA	NA	NA	NA	NA	NA	2	1
36785	1	20	00:00:21.535	1	5	2	6	5	4	6	5	1	1	0	0	0	0	0	0	0	2	2
36785	1	20	00:00:55.97	2	NA	NA	NA	NA	NA	NA	NA	NA	NA	NA	NA	NA	NA	NA	NA	NA	3	2
36785	1	20	00:55:53.210	2	NA	NA	NA	NA	NA	NA	NA	NA	NA	NA	NA	NA	NA	NA	NA	NA	3	3
36785	1	20	00:03:06.437	2	NA	NA	NA	NA	NA	NA	NA	NA	NA	NA	NA	NA	NA	NA	NA	NA	3	4
36785	1	20	00:25:31.805	2	NA	NA	NA	NA	NA	NA	NA	NA	NA	NA	NA	NA	NA	NA	NA	NA	3	5
36785	1	20	00:07:28.197	2	NA	NA	NA	NA	NA	NA	NA	NA	NA	NA	NA	NA	NA	NA	NA	NA	4	1
36785	1	20	01:26:56.204	1	3	7	6	7	1	1	1	1	1	0	1	0	0	0	0	0	4	2
36785	1	20	00:01:54.37	2	NA	NA	NA	NA	NA	NA	NA	NA	NA	NA	NA	NA	NA	NA	NA	NA	4	3
36785	1	20	01:03:44.543	2	NA	NA	NA	NA	NA	NA	NA	NA	NA	NA	NA	NA	NA	NA	NA	NA	4	4
36785	1	20	00:01:04.292	2	NA	NA	NA	NA	NA	NA	NA	NA	NA	NA	NA	NA	NA	NA	NA	NA	4	5
36785	1	20	00:00:13.179	2	NA	NA	NA	NA	NA	NA	NA	NA	NA	NA	NA	NA	NA	NA	NA	NA	2	3
36785	1	20	00:00:04.836	2	NA	NA	NA	NA	NA	NA	NA	NA	NA	NA	NA	NA	NA	NA	NA	NA	2	4
36785	1	20	00:00:09.337	2	NA	NA	NA	NA	NA	NA	NA	NA	NA	NA	NA	NA	NA	NA	NA	NA	2	5
36785	1	20	00:01:35.977	2	NA	NA	NA	NA	NA	NA	NA	NA	NA	NA	NA	NA	NA	NA	NA	NA	3	1
36785	1	20	00:14:40.385	2	NA	NA	NA	NA	NA	NA	NA	NA	NA	NA	NA	NA	NA	NA	NA	NA	5	5
36785	1	20	00:22:14.377	2	NA	NA	NA	NA	NA	NA	NA	NA	NA	NA	NA	NA	NA	NA	NA	NA	6	1
36785	1	20	00:49:07.543	2	NA	NA	NA	NA	NA	NA	NA	NA	NA	NA	NA	NA	NA	NA	NA	NA	6	2
36785	1	20	00:02:16.377	2	NA	NA	NA	NA	NA	NA	NA	NA	NA	NA	NA	NA	NA	NA	NA	NA	6	3
36785	1	20	00:28:06.82	2	NA	NA	NA	NA	NA	NA	NA	NA	NA	NA	NA	NA	NA	NA	NA	NA	6	4
36785	1	20	00:00:58.281	2	NA	NA	NA	NA	NA	NA	NA	NA	NA	NA	NA	NA	NA	NA	NA	NA	6	5
36785	1	20	00:05:39.831	2	NA	NA	NA	NA	NA	NA	NA	NA	NA	NA	NA	NA	NA	NA	NA	NA	7	1
36785	1	20	00:36:15.344	2	NA	NA	NA	NA	NA	NA	NA	NA	NA	NA	NA	NA	NA	NA	NA	NA	7	2
36785	1	20	00:00:29.634	2	NA	NA	NA	NA	NA	NA	NA	NA	NA	NA	NA	NA	NA	NA	NA	NA	7	3
36785	1	20	00:20:34.544	2	NA	NA	NA	NA	NA	NA	NA	NA	NA	NA	NA	NA	NA	NA	NA	NA	5	1
36785	1	20	00:03:45.490	2	NA	NA	NA	NA	NA	NA	NA	NA	NA	NA	NA	NA	NA	NA	NA	NA	5	2
36785	1	20	00:01:29.191	2	NA	NA	NA	NA	NA	NA	NA	NA	NA	NA	NA	NA	NA	NA	NA	NA	5	3
36785	1	20	00:00:21.227	2	NA	NA	NA	NA	NA	NA	NA	NA	NA	NA	NA	NA	NA	NA	NA	NA	5	4
36785	1	20	01:13:22.384	2	NA	NA	NA	NA	NA	NA	NA	NA	NA	NA	NA	NA	NA	NA	NA	NA	8	3
36785	1	20	00:35:01.41	2	NA	NA	NA	NA	NA	NA	NA	NA	NA	NA	NA	NA	NA	NA	NA	NA	8	4
36785	1	20	00:12:12.522	2	NA	NA	NA	NA	NA	NA	NA	NA	NA	NA	NA	NA	NA	NA	NA	NA	8	5
36785	1	20	00:31:42.689	2	NA	NA	NA	NA	NA	NA	NA	NA	NA	NA	NA	NA	NA	NA	NA	NA	7	5
36785	1	20	00:26:20.304	2	NA	NA	NA	NA	NA	NA	NA	NA	NA	NA	NA	NA	NA	NA	NA	NA	8	1
36785	1	20	01:26:05.395	2	NA	NA	NA	NA	NA	NA	NA	NA	NA	NA	NA	NA	NA	NA	NA	NA	8	2
36785	1	20	00:00:16.432	2	NA	NA	NA	NA	NA	NA	NA	NA	NA	NA	NA	NA	NA	NA	NA	NA	7	4
36787	1	22	00:16:33.764	2	NA	NA	NA	NA	NA	NA	NA	NA	NA	NA	NA	NA	NA	NA	NA	NA	1	1
36787	1	22	00:00:14.330	2	NA	NA	NA	NA	NA	NA	NA	NA	NA	NA	NA	NA	NA	NA	NA	NA	1	2
36787	1	22	00:00:23.164	2	NA	NA	NA	NA	NA	NA	NA	NA	NA	NA	NA	NA	NA	NA	NA	NA	1	3
36787	1	22	00:00:34.271	2	NA	NA	NA	NA	NA	NA	NA	NA	NA	NA	NA	NA	NA	NA	NA	NA	1	4
36787	1	22	00:00:22.385	2	NA	NA	NA	NA	NA	NA	NA	NA	NA	NA	NA	NA	NA	NA	NA	NA	1	5
36787	1	22	00:00:10.266	2	NA	NA	NA	NA	NA	NA	NA	NA	NA	NA	NA	NA	NA	NA	NA	NA	2	1
36787	1	22	00:00:18.445	2	NA	NA	NA	NA	NA	NA	NA	NA	NA	NA	NA	NA	NA	NA	NA	NA	2	2
36787	1	22	00:00:18.16	2	NA	NA	NA	NA	NA	NA	NA	NA	NA	NA	NA	NA	NA	NA	NA	NA	3	2
36787	1	22	00:05:40.769	2	NA	NA	NA	NA	NA	NA	NA	NA	NA	NA	NA	NA	NA	NA	NA	NA	3	3
36787	1	22	00:00:33.720	2	NA	NA	NA	NA	NA	NA	NA	NA	NA	NA	NA	NA	NA	NA	NA	NA	3	4
36787	1	22	00:00:16.629	2	NA	NA	NA	NA	NA	NA	NA	NA	NA	NA	NA	NA	NA	NA	NA	NA	3	5
36787	1	22	00:04:18.302	2	NA	NA	NA	NA	NA	NA	NA	NA	NA	NA	NA	NA	NA	NA	NA	NA	4	1
36787	1	22	00:11:04.235	2	NA	NA	NA	NA	NA	NA	NA	NA	NA	NA	NA	NA	NA	NA	NA	NA	4	2
36787	1	22	00:00:28.807	2	NA	NA	NA	NA	NA	NA	NA	NA	NA	NA	NA	NA	NA	NA	NA	NA	4	3
36787	1	22	00:15:16.227	2	NA	NA	NA	NA	NA	NA	NA	NA	NA	NA	NA	NA	NA	NA	NA	NA	4	4
36787	1	22	00:00:37.604	2	NA	NA	NA	NA	NA	NA	NA	NA	NA	NA	NA	NA	NA	NA	NA	NA	4	5
36787	1	22	00:00:38.570	2	NA	NA	NA	NA	NA	NA	NA	NA	NA	NA	NA	NA	NA	NA	NA	NA	2	3
36787	1	22	00:01:08.775	2	NA	NA	NA	NA	NA	NA	NA	NA	NA	NA	NA	NA	NA	NA	NA	NA	2	4
36787	1	22	00:00:15.298	2	NA	NA	NA	NA	NA	NA	NA	NA	NA	NA	NA	NA	NA	NA	NA	NA	2	5
36787	1	22	00:00:09.922	2	NA	NA	NA	NA	NA	NA	NA	NA	NA	NA	NA	NA	NA	NA	NA	NA	3	1
36787	1	22	00:15:33.49	1	7	3	1	4	4	4	4	4	1	1	0	1	0	0	0	0	5	5
36787	1	22	00:15:16.577	2	NA	NA	NA	NA	NA	NA	NA	NA	NA	NA	NA	NA	NA	NA	NA	NA	6	1
36787	1	22	00:20:43.328	2	NA	NA	NA	NA	NA	NA	NA	NA	NA	NA	NA	NA	NA	NA	NA	NA	5	2
36787	1	22	00:00:22.30	2	NA	NA	NA	NA	NA	NA	NA	NA	NA	NA	NA	NA	NA	NA	NA	NA	5	3
36787	1	22	00:00:25.722	2	NA	NA	NA	NA	NA	NA	NA	NA	NA	NA	NA	NA	NA	NA	NA	NA	5	4
36787	1	22	00:00:41.795	2	NA	NA	NA	NA	NA	NA	NA	NA	NA	NA	NA	NA	NA	NA	NA	NA	5	1
36789	2	20	00:00:32.789	2	NA	NA	NA	NA	NA	NA	NA	NA	NA	NA	NA	NA	NA	NA	NA	NA	1	1
36789	2	20	00:00:11.188	2	NA	NA	NA	NA	NA	NA	NA	NA	NA	NA	NA	NA	NA	NA	NA	NA	1	2
36789	2	20	00:04:46.435	2	NA	NA	NA	NA	NA	NA	NA	NA	NA	NA	NA	NA	NA	NA	NA	NA	1	3
36789	2	20	00:08:53.510	2	NA	NA	NA	NA	NA	NA	NA	NA	NA	NA	NA	NA	NA	NA	NA	NA	1	4
36789	2	20	00:01:55.263	2	NA	NA	NA	NA	NA	NA	NA	NA	NA	NA	NA	NA	NA	NA	NA	NA	1	5
36789	2	20	00:01:36.462	2	NA	NA	NA	NA	NA	NA	NA	NA	NA	NA	NA	NA	NA	NA	NA	NA	2	1
36789	2	20	00:53:27.867	2	NA	NA	NA	NA	NA	NA	NA	NA	NA	NA	NA	NA	NA	NA	NA	NA	2	2
36789	2	20	00:07:08.274	2	NA	NA	NA	NA	NA	NA	NA	NA	NA	NA	NA	NA	NA	NA	NA	NA	2	4
36789	2	20	00:00:07.836	2	NA	NA	NA	NA	NA	NA	NA	NA	NA	NA	NA	NA	NA	NA	NA	NA	2	5
36789	2	20	00:03:16.149	2	NA	NA	NA	NA	NA	NA	NA	NA	NA	NA	NA	NA	NA	NA	NA	NA	3	1
36789	2	20	00:34:07.851	2	NA	NA	NA	NA	NA	NA	NA	NA	NA	NA	NA	NA	NA	NA	NA	NA	3	2
36789	2	20	00:04:45.577	2	NA	NA	NA	NA	NA	NA	NA	NA	NA	NA	NA	NA	NA	NA	NA	NA	3	3
36789	2	20	01:00:25.16	2	NA	NA	NA	NA	NA	NA	NA	NA	NA	NA	NA	NA	NA	NA	NA	NA	3	4
36789	2	20	00:13:57.313	2	NA	NA	NA	NA	NA	NA	NA	NA	NA	NA	NA	NA	NA	NA	NA	NA	3	5
36789	2	20	00:34:03.13	2	NA	NA	NA	NA	NA	NA	NA	NA	NA	NA	NA	NA	NA	NA	NA	NA	4	1
36789	2	20	00:59:57.157	2	NA	NA	NA	NA	NA	NA	NA	NA	NA	NA	NA	NA	NA	NA	NA	NA	4	2
36789	2	20	00:02:00.165	2	NA	NA	NA	NA	NA	NA	NA	NA	NA	NA	NA	NA	NA	NA	NA	NA	4	3
36789	2	20	00:00:59.631	2	NA	NA	NA	NA	NA	NA	NA	NA	NA	NA	NA	NA	NA	NA	NA	NA	4	4
36789	2	20	01:22:11.917	2	NA	NA	NA	NA	NA	NA	NA	NA	NA	NA	NA	NA	NA	NA	NA	NA	4	5
36789	2	20	00:51:00.382	2	NA	NA	NA	NA	NA	NA	NA	NA	NA	NA	NA	NA	NA	NA	NA	NA	5	1
36789	2	20	00:56:16.175	2	NA	NA	NA	NA	NA	NA	NA	NA	NA	NA	NA	NA	NA	NA	NA	NA	5	2
36789	2	20	00:31:02.414	2	NA	NA	NA	NA	NA	NA	NA	NA	NA	NA	NA	NA	NA	NA	NA	NA	5	3
36789	2	20	00:00:22.9	2	NA	NA	NA	NA	NA	NA	NA	NA	NA	NA	NA	NA	NA	NA	NA	NA	5	4
36789	2	20	00:08:21.785	2	NA	NA	NA	NA	NA	NA	NA	NA	NA	NA	NA	NA	NA	NA	NA	NA	5	5
36789	2	20	00:05:25.932	2	NA	NA	NA	NA	NA	NA	NA	NA	NA	NA	NA	NA	NA	NA	NA	NA	6	1
36789	2	20	00:02:49.50	2	NA	NA	NA	NA	NA	NA	NA	NA	NA	NA	NA	NA	NA	NA	NA	NA	6	2
36789	2	20	00:49:15.364	2	NA	NA	NA	NA	NA	NA	NA	NA	NA	NA	NA	NA	NA	NA	NA	NA	6	3
36789	2	20	00:00:51.749	2	NA	NA	NA	NA	NA	NA	NA	NA	NA	NA	NA	NA	NA	NA	NA	NA	6	4
36789	2	20	00:09:35.708	2	NA	NA	NA	NA	NA	NA	NA	NA	NA	NA	NA	NA	NA	NA	NA	NA	6	5
36789	2	20	00:04:30.281	1	2	7	7	1	7	7	7	7	1	1	1	0	0	0	0	0	7	1
36789	2	20	00:09:22.398	2	NA	NA	NA	NA	NA	NA	NA	NA	NA	NA	NA	NA	NA	NA	NA	NA	7	2
36789	2	20	00:06:34.567	2	NA	NA	NA	NA	NA	NA	NA	NA	NA	NA	NA	NA	NA	NA	NA	NA	7	3
36789	2	20	00:02:10.622	2	NA	NA	NA	NA	NA	NA	NA	NA	NA	NA	NA	NA	NA	NA	NA	NA	7	4
36789	2	20	00:01:17.632	2	NA	NA	NA	NA	NA	NA	NA	NA	NA	NA	NA	NA	NA	NA	NA	NA	7	5
36789	2	20	00:05:48.139	2	NA	NA	NA	NA	NA	NA	NA	NA	NA	NA	NA	NA	NA	NA	NA	NA	8	1
36789	2	20	00:08:08.562	2	NA	NA	NA	NA	NA	NA	NA	NA	NA	NA	NA	NA	NA	NA	NA	NA	2	3
36790	1	22	00:08:51.398	2	NA	NA	NA	NA	NA	NA	NA	NA	NA	NA	NA	NA	NA	NA	NA	NA	9	3
36790	1	22	00:07:26.507	2	NA	NA	NA	NA	NA	NA	NA	NA	NA	NA	NA	NA	NA	NA	NA	NA	9	4
36790	1	22	00:00:07.865	1	6	4	7	5	5	6	3	5	1	0	0	1	0	0	0	0	1	3
36790	1	22	00:06:14.302	2	NA	NA	NA	NA	NA	NA	NA	NA	NA	NA	NA	NA	NA	NA	NA	NA	1	5
36790	1	22	00:09:54.211	1	6	4	7	1	2	1	5	4	1	0	0	1	0	0	0	0	2	1
36790	1	22	00:00:37.350	2	NA	NA	NA	NA	NA	NA	NA	NA	NA	NA	NA	NA	NA	NA	NA	NA	2	2
36790	1	22	00:03:51.784	1	4	5	6	1	1	1	2	4	0	0	0	0	0	0	0	1	1	4
36790	1	22	00:01:34.968	2	NA	NA	NA	NA	NA	NA	NA	NA	NA	NA	NA	NA	NA	NA	NA	NA	2	4
36790	1	22	00:09:41.861	2	NA	NA	NA	NA	NA	NA	NA	NA	NA	NA	NA	NA	NA	NA	NA	NA	2	5
36790	1	22	00:10:25.428	2	NA	NA	NA	NA	NA	NA	NA	NA	NA	NA	NA	NA	NA	NA	NA	NA	3	1
36790	1	22	00:03:54.561	2	NA	NA	NA	NA	NA	NA	NA	NA	NA	NA	NA	NA	NA	NA	NA	NA	2	3
36790	1	22	00:05:46.125	2	NA	NA	NA	NA	NA	NA	NA	NA	NA	NA	NA	NA	NA	NA	NA	NA	3	4
36790	1	22	00:00:14.214	2	NA	NA	NA	NA	NA	NA	NA	NA	NA	NA	NA	NA	NA	NA	NA	NA	3	5
36790	1	22	00:05:51.559	1	5	6	7	1	1	1	6	6	1	0	0	1	0	0	0	0	4	1
36790	1	22	00:00:45.850	2	NA	NA	NA	NA	NA	NA	NA	NA	NA	NA	NA	NA	NA	NA	NA	NA	4	2
36790	1	22	00:05:17.480	2	NA	NA	NA	NA	NA	NA	NA	NA	NA	NA	NA	NA	NA	NA	NA	NA	4	3
36790	1	22	00:16:10.394	2	NA	NA	NA	NA	NA	NA	NA	NA	NA	NA	NA	NA	NA	NA	NA	NA	4	4
36790	1	22	00:07:55.560	2	NA	NA	NA	NA	NA	NA	NA	NA	NA	NA	NA	NA	NA	NA	NA	NA	4	5
36790	1	22	00:00:34.780	2	NA	NA	NA	NA	NA	NA	NA	NA	NA	NA	NA	NA	NA	NA	NA	NA	5	1
36790	1	22	00:00:23.670	2	NA	NA	NA	NA	NA	NA	NA	NA	NA	NA	NA	NA	NA	NA	NA	NA	5	2
36790	1	22	00:47:26.913	2	NA	NA	NA	NA	NA	NA	NA	NA	NA	NA	NA	NA	NA	NA	NA	NA	5	3
36790	1	22	00:03:40.896	2	NA	NA	NA	NA	NA	NA	NA	NA	NA	NA	NA	NA	NA	NA	NA	NA	5	4
36790	1	22	00:13:57.720	2	NA	NA	NA	NA	NA	NA	NA	NA	NA	NA	NA	NA	NA	NA	NA	NA	5	5
36790	1	22	00:04:32.963	1	5	2	5	1	1	1	5	3	0	1	0	0	0	0	0	0	6	1
36790	1	22	00:12:56.576	2	NA	NA	NA	NA	NA	NA	NA	NA	NA	NA	NA	NA	NA	NA	NA	NA	6	2
36790	1	22	00:00:43.939	2	NA	NA	NA	NA	NA	NA	NA	NA	NA	NA	NA	NA	NA	NA	NA	NA	6	3
36790	1	22	00:54:47.5	2	NA	NA	NA	NA	NA	NA	NA	NA	NA	NA	NA	NA	NA	NA	NA	NA	6	4
36790	1	22	00:00:13.194	2	NA	NA	NA	NA	NA	NA	NA	NA	NA	NA	NA	NA	NA	NA	NA	NA	6	5
36790	1	22	00:01:50.466	2	NA	NA	NA	NA	NA	NA	NA	NA	NA	NA	NA	NA	NA	NA	NA	NA	7	1
36790	1	22	00:00:12.977	2	NA	NA	NA	NA	NA	NA	NA	NA	NA	NA	NA	NA	NA	NA	NA	NA	7	2
36790	1	22	00:02:04.212	1	6	2	6	1	2	1	5	1	0	0	0	0	0	1	0	1	7	3
36790	1	22	00:33:09.675	2	NA	NA	NA	NA	NA	NA	NA	NA	NA	NA	NA	NA	NA	NA	NA	NA	7	4
36790	1	22	00:15:16.484	2	NA	NA	NA	NA	NA	NA	NA	NA	NA	NA	NA	NA	NA	NA	NA	NA	8	1
36790	1	22	00:04:48.603	1	7	1	6	1	1	1	7	1	0	0	0	0	0	0	0	1	8	2
36790	1	22	00:09:55.543	2	NA	NA	NA	NA	NA	NA	NA	NA	NA	NA	NA	NA	NA	NA	NA	NA	8	3
36790	1	22	00:00:21.969	2	NA	NA	NA	NA	NA	NA	NA	NA	NA	NA	NA	NA	NA	NA	NA	NA	8	4
36790	1	22	00:45:10.871	2	NA	NA	NA	NA	NA	NA	NA	NA	NA	NA	NA	NA	NA	NA	NA	NA	8	5
36790	1	22	00:02:28.122	2	NA	NA	NA	NA	NA	NA	NA	NA	NA	NA	NA	NA	NA	NA	NA	NA	9	1
36790	1	22	00:00:48.439	2	NA	NA	NA	NA	NA	NA	NA	NA	NA	NA	NA	NA	NA	NA	NA	NA	9	2
36790	1	22	01:12:16.143	2	NA	NA	NA	NA	NA	NA	NA	NA	NA	NA	NA	NA	NA	NA	NA	NA	1	1
36790	1	22	00:00:20.13	2	NA	NA	NA	NA	NA	NA	NA	NA	NA	NA	NA	NA	NA	NA	NA	NA	1	2
36790	1	22	00:10:03.799	2	NA	NA	NA	NA	NA	NA	NA	NA	NA	NA	NA	NA	NA	NA	NA	NA	3	2
36790	1	22	00:00:06.950	2	NA	NA	NA	NA	NA	NA	NA	NA	NA	NA	NA	NA	NA	NA	NA	NA	3	3
36792	2	18	01:19:57.32	2	NA	NA	NA	NA	NA	NA	NA	NA	NA	NA	NA	NA	NA	NA	NA	NA	1	3
36792	2	18	00:00:07.793	2	NA	NA	NA	NA	NA	NA	NA	NA	NA	NA	NA	NA	NA	NA	NA	NA	1	4
36792	2	18	00:35:55.864	2	NA	NA	NA	NA	NA	NA	NA	NA	NA	NA	NA	NA	NA	NA	NA	NA	1	1
36792	2	18	00:11:58.129	2	NA	NA	NA	NA	NA	NA	NA	NA	NA	NA	NA	NA	NA	NA	NA	NA	1	2
36792	2	18	00:15:17.687	2	NA	NA	NA	NA	NA	NA	NA	NA	NA	NA	NA	NA	NA	NA	NA	NA	2	2
36792	2	18	00:00:14.144	2	NA	NA	NA	NA	NA	NA	NA	NA	NA	NA	NA	NA	NA	NA	NA	NA	2	3
36792	2	18	01:25:24.323	2	NA	NA	NA	NA	NA	NA	NA	NA	NA	NA	NA	NA	NA	NA	NA	NA	1	5
36792	2	18	00:00:32.264	2	NA	NA	NA	NA	NA	NA	NA	NA	NA	NA	NA	NA	NA	NA	NA	NA	2	1
36792	2	18	00:00:10.933	2	NA	NA	NA	NA	NA	NA	NA	NA	NA	NA	NA	NA	NA	NA	NA	NA	3	1
36792	2	18	00:00:09.262	2	NA	NA	NA	NA	NA	NA	NA	NA	NA	NA	NA	NA	NA	NA	NA	NA	3	2
36792	2	18	00:27:56.407	2	NA	NA	NA	NA	NA	NA	NA	NA	NA	NA	NA	NA	NA	NA	NA	NA	3	3
36792	2	18	00:00:14.881	2	NA	NA	NA	NA	NA	NA	NA	NA	NA	NA	NA	NA	NA	NA	NA	NA	3	4
36792	2	18	00:28:05.207	2	NA	NA	NA	NA	NA	NA	NA	NA	NA	NA	NA	NA	NA	NA	NA	NA	3	5
36792	2	18	00:36:49.362	2	NA	NA	NA	NA	NA	NA	NA	NA	NA	NA	NA	NA	NA	NA	NA	NA	4	1
36792	2	18	00:00:04.849	2	NA	NA	NA	NA	NA	NA	NA	NA	NA	NA	NA	NA	NA	NA	NA	NA	4	2
36792	2	18	00:14:22.350	2	NA	NA	NA	NA	NA	NA	NA	NA	NA	NA	NA	NA	NA	NA	NA	NA	4	3
36792	2	18	00:00:19.606	2	NA	NA	NA	NA	NA	NA	NA	NA	NA	NA	NA	NA	NA	NA	NA	NA	4	4
36792	2	18	00:00:09.708	2	NA	NA	NA	NA	NA	NA	NA	NA	NA	NA	NA	NA	NA	NA	NA	NA	4	5
36792	2	18	00:15:07.668	2	NA	NA	NA	NA	NA	NA	NA	NA	NA	NA	NA	NA	NA	NA	NA	NA	5	1
36792	2	18	00:41:06.967	2	NA	NA	NA	NA	NA	NA	NA	NA	NA	NA	NA	NA	NA	NA	NA	NA	2	4
36792	2	18	00:03:48.378	2	NA	NA	NA	NA	NA	NA	NA	NA	NA	NA	NA	NA	NA	NA	NA	NA	2	5
36792	2	18	00:15:03.774	2	NA	NA	NA	NA	NA	NA	NA	NA	NA	NA	NA	NA	NA	NA	NA	NA	5	4
36792	2	18	00:15:12.95	2	NA	NA	NA	NA	NA	NA	NA	NA	NA	NA	NA	NA	NA	NA	NA	NA	5	5
36792	2	18	00:12:55.527	2	NA	NA	NA	NA	NA	NA	NA	NA	NA	NA	NA	NA	NA	NA	NA	NA	6	1
36792	2	18	00:32:58.286	2	NA	NA	NA	NA	NA	NA	NA	NA	NA	NA	NA	NA	NA	NA	NA	NA	6	2
36792	2	18	01:21:47.760	2	NA	NA	NA	NA	NA	NA	NA	NA	NA	NA	NA	NA	NA	NA	NA	NA	6	3
36792	2	18	00:15:09.731	2	NA	NA	NA	NA	NA	NA	NA	NA	NA	NA	NA	NA	NA	NA	NA	NA	6	4
36792	2	18	01:28:24.529	2	NA	NA	NA	NA	NA	NA	NA	NA	NA	NA	NA	NA	NA	NA	NA	NA	6	5
36792	2	18	00:00:05.865	2	NA	NA	NA	NA	NA	NA	NA	NA	NA	NA	NA	NA	NA	NA	NA	NA	7	1
36792	2	18	00:08:21.254	2	NA	NA	NA	NA	NA	NA	NA	NA	NA	NA	NA	NA	NA	NA	NA	NA	7	2
36792	2	18	00:07:28.459	2	NA	NA	NA	NA	NA	NA	NA	NA	NA	NA	NA	NA	NA	NA	NA	NA	7	3
36792	2	18	00:00:24.111	2	NA	NA	NA	NA	NA	NA	NA	NA	NA	NA	NA	NA	NA	NA	NA	NA	7	4
36792	2	18	00:46:46.811	2	NA	NA	NA	NA	NA	NA	NA	NA	NA	NA	NA	NA	NA	NA	NA	NA	5	2
36792	2	18	00:00:41.94	2	NA	NA	NA	NA	NA	NA	NA	NA	NA	NA	NA	NA	NA	NA	NA	NA	5	3
36792	2	18	00:00:09.580	2	NA	NA	NA	NA	NA	NA	NA	NA	NA	NA	NA	NA	NA	NA	NA	NA	8	1
36792	2	18	00:15:06.371	2	NA	NA	NA	NA	NA	NA	NA	NA	NA	NA	NA	NA	NA	NA	NA	NA	8	2
36792	2	18	00:11:42.826	2	NA	NA	NA	NA	NA	NA	NA	NA	NA	NA	NA	NA	NA	NA	NA	NA	8	3
36792	2	18	00:15:04.597	2	NA	NA	NA	NA	NA	NA	NA	NA	NA	NA	NA	NA	NA	NA	NA	NA	8	4
36792	2	18	00:15:35.910	2	NA	NA	NA	NA	NA	NA	NA	NA	NA	NA	NA	NA	NA	NA	NA	NA	7	5
36793	1	22	00:05:07.540	1	6	3	2	5	6	6	5	6	0	1	1	0	1	0	0	0	1	1
36793	1	22	00:06:02.795	1	6	6	7	5	1	6	3	5	0	1	1	0	0	0	0	1	1	4
36793	1	22	00:06:31.362	1	7	5	6	4	2	3	6	3	0	0	0	0	0	0	0	1	1	5
36793	1	22	00:01:28.536	1	4	7	6	6	2	2	5	2	0	0	1	0	0	0	0	0	2	1
36793	1	22	00:01:00.881	1	6	6	5	5	2	2	5	6	0	1	1	0	1	0	0	0	1	2
36793	1	22	00:00:22.134	1	5	7	3	4	4	6	5	5	0	1	1	0	0	0	1	0	2	5
36793	1	22	00:35:03.943	2	NA	NA	NA	NA	NA	NA	NA	NA	NA	NA	NA	NA	NA	NA	NA	NA	3	2
36793	1	22	00:04:54.495	1	2	7	6	6	5	2	5	2	0	1	0	0	0	0	0	1	3	3
36793	1	22	00:04:28.531	1	7	2	6	1	1	6	7	6	0	1	1	1	0	0	0	0	2	4
36793	1	22	00:15:15.215	1	2	6	6	6	6	1	3	1	0	0	0	0	0	0	0	1	3	5
36793	1	22	00:05:01.504	1	2	7	7	7	3	1	2	1	0	0	0	0	0	0	0	1	4	1
36793	1	22	00:36:36.974	2	NA	NA	NA	NA	NA	NA	NA	NA	NA	NA	NA	NA	NA	NA	NA	NA	4	2
36793	1	22	01:05:37.143	2	NA	NA	NA	NA	NA	NA	NA	NA	NA	NA	NA	NA	NA	NA	NA	NA	4	3
36793	1	22	00:00:27.678	1	5	6	6	4	7	4	6	2	0	0	1	0	0	0	0	0	5	1
36793	1	22	00:09:47.990	2	NA	NA	NA	NA	NA	NA	NA	NA	NA	NA	NA	NA	NA	NA	NA	NA	5	2
36793	1	22	00:00:11.961	1	2	6	7	1	1	2	3	4	0	0	0	0	0	0	0	1	5	3
36793	1	22	00:29:21.388	2	NA	NA	NA	NA	NA	NA	NA	NA	NA	NA	NA	NA	NA	NA	NA	NA	5	4
36793	1	22	00:01:05.22	1	3	6	7	4	2	3	2	1	0	0	0	0	1	0	0	0	5	5
36793	1	22	00:40:32.918	2	NA	NA	NA	NA	NA	NA	NA	NA	NA	NA	NA	NA	NA	NA	NA	NA	6	1
36793	1	22	00:13:36.767	1	6	5	7	5	6	6	5	6	1	1	1	0	0	0	0	0	6	2
36793	1	22	00:32:10.213	1	4	6	7	6	2	3	1	7	0	1	1	0	0	0	0	0	6	3
36793	1	22	00:04:18.817	1	6	5	2	7	3	2	6	6	1	1	0	0	0	0	0	0	3	4
36793	1	22	00:00:53.453	2	NA	NA	NA	NA	NA	NA	NA	NA	NA	NA	NA	NA	NA	NA	NA	NA	6	5
36793	1	22	00:11:24.889	2	NA	NA	NA	NA	NA	NA	NA	NA	NA	NA	NA	NA	NA	NA	NA	NA	7	1
36793	1	22	00:08:20.696	2	NA	NA	NA	NA	NA	NA	NA	NA	NA	NA	NA	NA	NA	NA	NA	NA	7	2
36793	1	22	00:31:51.556	2	NA	NA	NA	NA	NA	NA	NA	NA	NA	NA	NA	NA	NA	NA	NA	NA	7	4
36793	1	22	01:04:30.157	2	NA	NA	NA	NA	NA	NA	NA	NA	NA	NA	NA	NA	NA	NA	NA	NA	8	1
36793	1	22	00:26:41.643	1	6	5	7	5	3	5	1	6	1	1	0	0	0	0	0	0	8	2
36793	1	22	01:01:00.710	1	5	4	7	3	3	3	2	6	0	1	1	0	0	0	0	0	8	3
36793	1	22	00:01:08.131	1	6	2	7	2	2	2	2	4	1	1	0	0	0	0	0	0	8	5
36793	1	22	01:16:37.127	2	NA	NA	NA	NA	NA	NA	NA	NA	NA	NA	NA	NA	NA	NA	NA	NA	9	3
36793	1	22	00:18:00.76	2	NA	NA	NA	NA	NA	NA	NA	NA	NA	NA	NA	NA	NA	NA	NA	NA	9	4
36793	1	22	00:01:57.760	2	NA	NA	NA	NA	NA	NA	NA	NA	NA	NA	NA	NA	NA	NA	NA	NA	9	5
36793	1	22	00:19:47.642	1	6	4	7	3	7	4	3	6	0	1	1	1	0	0	0	0	6	4
36795	1	18	00:00:35.887	2	NA	NA	NA	NA	NA	NA	NA	NA	NA	NA	NA	NA	NA	NA	NA	NA	1	3
36795	1	18	00:02:36.740	2	NA	NA	NA	NA	NA	NA	NA	NA	NA	NA	NA	NA	NA	NA	NA	NA	1	4
36795	1	18	00:16:58.67	2	NA	NA	NA	NA	NA	NA	NA	NA	NA	NA	NA	NA	NA	NA	NA	NA	2	2
36795	1	18	00:08:45.956	2	NA	NA	NA	NA	NA	NA	NA	NA	NA	NA	NA	NA	NA	NA	NA	NA	2	3
36795	1	18	00:01:30.441	2	NA	NA	NA	NA	NA	NA	NA	NA	NA	NA	NA	NA	NA	NA	NA	NA	1	5
36795	1	18	00:23:07.377	2	NA	NA	NA	NA	NA	NA	NA	NA	NA	NA	NA	NA	NA	NA	NA	NA	2	1
36795	1	18	00:18:53.755	2	NA	NA	NA	NA	NA	NA	NA	NA	NA	NA	NA	NA	NA	NA	NA	NA	3	1
36795	1	18	00:00:07.862	2	NA	NA	NA	NA	NA	NA	NA	NA	NA	NA	NA	NA	NA	NA	NA	NA	3	2
36795	1	18	00:00:07.839	2	NA	NA	NA	NA	NA	NA	NA	NA	NA	NA	NA	NA	NA	NA	NA	NA	2	4
36795	1	18	00:27:30.169	2	NA	NA	NA	NA	NA	NA	NA	NA	NA	NA	NA	NA	NA	NA	NA	NA	2	5
36795	1	18	00:08:48.537	1	7	1	7	1	1	2	7	2	0	0	0	1	0	0	0	0	1	1
36795	1	18	00:25:06.42	2	NA	NA	NA	NA	NA	NA	NA	NA	NA	NA	NA	NA	NA	NA	NA	NA	4	1
36795	1	18	00:05:54.100	2	NA	NA	NA	NA	NA	NA	NA	NA	NA	NA	NA	NA	NA	NA	NA	NA	4	2
36795	1	18	00:01:04.144	2	NA	NA	NA	NA	NA	NA	NA	NA	NA	NA	NA	NA	NA	NA	NA	NA	4	3
36795	1	18	00:06:36.399	2	NA	NA	NA	NA	NA	NA	NA	NA	NA	NA	NA	NA	NA	NA	NA	NA	4	4
36795	1	18	00:24:24.585	2	NA	NA	NA	NA	NA	NA	NA	NA	NA	NA	NA	NA	NA	NA	NA	NA	4	5
36795	1	18	00:00:53.960	2	NA	NA	NA	NA	NA	NA	NA	NA	NA	NA	NA	NA	NA	NA	NA	NA	5	1
36795	1	18	00:01:24.0	2	NA	NA	NA	NA	NA	NA	NA	NA	NA	NA	NA	NA	NA	NA	NA	NA	5	2
36795	1	18	00:01:18.975	2	NA	NA	NA	NA	NA	NA	NA	NA	NA	NA	NA	NA	NA	NA	NA	NA	5	3
36795	1	18	01:12:58.868	2	NA	NA	NA	NA	NA	NA	NA	NA	NA	NA	NA	NA	NA	NA	NA	NA	5	4
36795	1	18	00:01:08.444	2	NA	NA	NA	NA	NA	NA	NA	NA	NA	NA	NA	NA	NA	NA	NA	NA	5	5
36795	1	18	00:25:11.772	2	NA	NA	NA	NA	NA	NA	NA	NA	NA	NA	NA	NA	NA	NA	NA	NA	3	3
36795	1	18	00:03:45.437	2	NA	NA	NA	NA	NA	NA	NA	NA	NA	NA	NA	NA	NA	NA	NA	NA	3	4
36795	1	18	01:14:51.859	2	NA	NA	NA	NA	NA	NA	NA	NA	NA	NA	NA	NA	NA	NA	NA	NA	3	5
36795	1	18	00:07:19.237	2	NA	NA	NA	NA	NA	NA	NA	NA	NA	NA	NA	NA	NA	NA	NA	NA	6	4
36795	1	18	00:01:12.646	2	NA	NA	NA	NA	NA	NA	NA	NA	NA	NA	NA	NA	NA	NA	NA	NA	6	5
36795	1	18	00:08:06.759	2	NA	NA	NA	NA	NA	NA	NA	NA	NA	NA	NA	NA	NA	NA	NA	NA	7	1
36795	1	18	00:09:08.121	2	NA	NA	NA	NA	NA	NA	NA	NA	NA	NA	NA	NA	NA	NA	NA	NA	7	2
36795	1	18	00:00:34.332	2	NA	NA	NA	NA	NA	NA	NA	NA	NA	NA	NA	NA	NA	NA	NA	NA	7	3
36795	1	18	00:17:08.118	2	NA	NA	NA	NA	NA	NA	NA	NA	NA	NA	NA	NA	NA	NA	NA	NA	7	4
36795	1	18	00:06:14.83	2	NA	NA	NA	NA	NA	NA	NA	NA	NA	NA	NA	NA	NA	NA	NA	NA	6	1
36795	1	18	00:00:03.722	2	NA	NA	NA	NA	NA	NA	NA	NA	NA	NA	NA	NA	NA	NA	NA	NA	6	2
36795	1	18	00:08:55.628	2	NA	NA	NA	NA	NA	NA	NA	NA	NA	NA	NA	NA	NA	NA	NA	NA	6	3
36798	1	18	00:01:35.903	1	4	1	5	1	1	5	6	7	0	0	1	0	0	0	0	0	1	3
36798	1	18	00:00:05.799	2	NA	NA	NA	NA	NA	NA	NA	NA	NA	NA	NA	NA	NA	NA	NA	NA	1	1
36798	1	18	00:02:29.169	2	NA	NA	NA	NA	NA	NA	NA	NA	NA	NA	NA	NA	NA	NA	NA	NA	1	2
36798	1	18	00:52:43.692	2	NA	NA	NA	NA	NA	NA	NA	NA	NA	NA	NA	NA	NA	NA	NA	NA	2	2
36798	1	18	00:07:03.754	2	NA	NA	NA	NA	NA	NA	NA	NA	NA	NA	NA	NA	NA	NA	NA	NA	2	3
36798	1	18	00:25:11.575	2	NA	NA	NA	NA	NA	NA	NA	NA	NA	NA	NA	NA	NA	NA	NA	NA	2	4
36798	1	18	00:44:09.641	1	7	2	6	2	1	7	6	1	0	0	0	0	0	0	0	1	2	5
36798	1	18	00:01:45.905	1	6	1	2	1	1	7	7	2	0	0	0	0	0	0	1	0	3	1
36798	1	18	00:15:25.67	2	NA	NA	NA	NA	NA	NA	NA	NA	NA	NA	NA	NA	NA	NA	NA	NA	3	2
36798	1	18	00:01:39.891	2	NA	NA	NA	NA	NA	NA	NA	NA	NA	NA	NA	NA	NA	NA	NA	NA	3	3
36798	1	18	00:28:59.454	2	NA	NA	NA	NA	NA	NA	NA	NA	NA	NA	NA	NA	NA	NA	NA	NA	3	4
36798	1	18	00:17:41.688	2	NA	NA	NA	NA	NA	NA	NA	NA	NA	NA	NA	NA	NA	NA	NA	NA	3	5
36798	1	18	00:00:24.326	2	NA	NA	NA	NA	NA	NA	NA	NA	NA	NA	NA	NA	NA	NA	NA	NA	4	1
36798	1	18	00:31:08.876	2	NA	NA	NA	NA	NA	NA	NA	NA	NA	NA	NA	NA	NA	NA	NA	NA	1	4
36798	1	18	00:00:14.499	2	NA	NA	NA	NA	NA	NA	NA	NA	NA	NA	NA	NA	NA	NA	NA	NA	1	5
36798	1	18	00:23:09.111	2	NA	NA	NA	NA	NA	NA	NA	NA	NA	NA	NA	NA	NA	NA	NA	NA	2	1
36798	1	18	00:36:50.289	2	NA	NA	NA	NA	NA	NA	NA	NA	NA	NA	NA	NA	NA	NA	NA	NA	4	5
36798	1	18	00:15:19.586	2	NA	NA	NA	NA	NA	NA	NA	NA	NA	NA	NA	NA	NA	NA	NA	NA	5	1
36798	1	18	00:07:21.814	2	NA	NA	NA	NA	NA	NA	NA	NA	NA	NA	NA	NA	NA	NA	NA	NA	5	2
36798	1	18	00:00:04.762	2	NA	NA	NA	NA	NA	NA	NA	NA	NA	NA	NA	NA	NA	NA	NA	NA	5	3
36798	1	18	00:13:35.475	2	NA	NA	NA	NA	NA	NA	NA	NA	NA	NA	NA	NA	NA	NA	NA	NA	5	4
36798	1	18	01:18:45.139	2	NA	NA	NA	NA	NA	NA	NA	NA	NA	NA	NA	NA	NA	NA	NA	NA	5	5
36798	1	18	00:00:06.605	2	NA	NA	NA	NA	NA	NA	NA	NA	NA	NA	NA	NA	NA	NA	NA	NA	6	1
36798	1	18	00:54:45.952	2	NA	NA	NA	NA	NA	NA	NA	NA	NA	NA	NA	NA	NA	NA	NA	NA	6	2
36798	1	18	00:00:11.702	2	NA	NA	NA	NA	NA	NA	NA	NA	NA	NA	NA	NA	NA	NA	NA	NA	6	3
36798	1	18	00:00:05.214	2	NA	NA	NA	NA	NA	NA	NA	NA	NA	NA	NA	NA	NA	NA	NA	NA	6	4
36798	1	18	00:16:39.361	2	NA	NA	NA	NA	NA	NA	NA	NA	NA	NA	NA	NA	NA	NA	NA	NA	4	2
36798	1	18	00:09:18.309	2	NA	NA	NA	NA	NA	NA	NA	NA	NA	NA	NA	NA	NA	NA	NA	NA	4	3
36798	1	18	00:18:16.753	2	NA	NA	NA	NA	NA	NA	NA	NA	NA	NA	NA	NA	NA	NA	NA	NA	4	4
36798	1	18	00:48:15.498	2	NA	NA	NA	NA	NA	NA	NA	NA	NA	NA	NA	NA	NA	NA	NA	NA	7	2
36798	1	18	00:09:06.4	2	NA	NA	NA	NA	NA	NA	NA	NA	NA	NA	NA	NA	NA	NA	NA	NA	7	3
36798	1	18	00:16:59.765	2	NA	NA	NA	NA	NA	NA	NA	NA	NA	NA	NA	NA	NA	NA	NA	NA	7	4
36798	1	18	00:00:43.737	2	NA	NA	NA	NA	NA	NA	NA	NA	NA	NA	NA	NA	NA	NA	NA	NA	7	5
36798	1	18	00:06:20.391	1	5	1	6	2	6	7	7	2	1	0	0	0	0	0	0	0	8	1
36798	1	18	00:04:26.505	2	NA	NA	NA	NA	NA	NA	NA	NA	NA	NA	NA	NA	NA	NA	NA	NA	7	1
36798	1	18	00:00:31.681	2	NA	NA	NA	NA	NA	NA	NA	NA	NA	NA	NA	NA	NA	NA	NA	NA	6	5
36803	1	21	00:30:48.863	1	6	1	7	2	1	6	1	5	0	0	0	0	1	0	0	0	1	3
36803	1	21	00:07:34.879	1	3	1	7	5	6	5	1	6	0	1	0	1	0	0	0	0	1	4
36803	1	21	00:00:25.4	1	5	5	7	6	3	2	2	3	0	0	0	0	0	0	0	1	1	1
36803	1	21	00:15:17.576	1	5	1	7	6	1	1	1	1	0	0	0	0	0	0	0	1	2	2
36803	1	21	00:00:34.823	2	NA	NA	NA	NA	NA	NA	NA	NA	NA	NA	NA	NA	NA	NA	NA	NA	2	3
36803	1	21	00:10:03.491	1	4	1	7	7	1	1	1	4	0	0	0	0	0	0	0	1	1	5
36803	1	21	00:15:13.664	2	NA	NA	NA	NA	NA	NA	NA	NA	NA	NA	NA	NA	NA	NA	NA	NA	2	1
36803	1	21	00:13:31.350	2	NA	NA	NA	NA	NA	NA	NA	NA	NA	NA	NA	NA	NA	NA	NA	NA	3	1
36803	1	21	00:00:16.6	2	NA	NA	NA	NA	NA	NA	NA	NA	NA	NA	NA	NA	NA	NA	NA	NA	3	2
36803	1	21	01:07:23.12	2	NA	NA	NA	NA	NA	NA	NA	NA	NA	NA	NA	NA	NA	NA	NA	NA	3	3
36803	1	21	00:00:19.408	2	NA	NA	NA	NA	NA	NA	NA	NA	NA	NA	NA	NA	NA	NA	NA	NA	3	4
36803	1	21	00:24:21.953	1	5	1	6	6	1	6	1	3	0	0	1	0	0	0	0	0	3	5
36803	1	21	00:00:12.465	1	6	1	7	7	1	1	7	1	0	0	0	0	0	0	0	1	4	1
36803	1	21	00:09:53.595	2	NA	NA	NA	NA	NA	NA	NA	NA	NA	NA	NA	NA	NA	NA	NA	NA	4	2
36803	1	21	00:53:51.637	1	6	3	7	6	5	5	6	6	1	1	0	0	0	0	0	0	4	3
36803	1	21	00:00:48.828	1	5	7	5	7	6	5	1	1	0	0	0	0	0	0	0	1	4	4
36803	1	21	00:10:24.24	2	NA	NA	NA	NA	NA	NA	NA	NA	NA	NA	NA	NA	NA	NA	NA	NA	4	5
36803	1	21	00:00:12.31	2	NA	NA	NA	NA	NA	NA	NA	NA	NA	NA	NA	NA	NA	NA	NA	NA	5	1
36803	1	21	00:33:15.462	2	NA	NA	NA	NA	NA	NA	NA	NA	NA	NA	NA	NA	NA	NA	NA	NA	2	4
36803	1	21	00:15:25.735	2	NA	NA	NA	NA	NA	NA	NA	NA	NA	NA	NA	NA	NA	NA	NA	NA	2	5
36803	1	21	00:10:12.210	1	5	4	7	7	6	1	1	1	0	0	0	0	0	0	0	1	5	4
36803	1	21	00:12:21.523	2	NA	NA	NA	NA	NA	NA	NA	NA	NA	NA	NA	NA	NA	NA	NA	NA	5	5
36803	1	21	00:00:16.7	2	NA	NA	NA	NA	NA	NA	NA	NA	NA	NA	NA	NA	NA	NA	NA	NA	6	1
36803	1	21	00:04:21.778	1	6	6	7	4	3	6	5	1	0	0	1	0	0	0	0	0	6	2
36803	1	21	00:00:16.884	1	3	4	6	5	6	5	1	1	0	0	0	0	0	0	0	1	6	3
36803	1	21	00:15:13.827	1	5	6	7	5	1	1	1	5	0	0	0	0	0	0	0	1	6	4
36803	1	21	00:00:20.352	2	NA	NA	NA	NA	NA	NA	NA	NA	NA	NA	NA	NA	NA	NA	NA	NA	6	5
36803	1	21	00:04:03.426	2	NA	NA	NA	NA	NA	NA	NA	NA	NA	NA	NA	NA	NA	NA	NA	NA	7	1
36803	1	21	00:12:58.384	2	NA	NA	NA	NA	NA	NA	NA	NA	NA	NA	NA	NA	NA	NA	NA	NA	7	2
36803	1	21	00:13:58.902	1	4	7	7	5	3	6	1	2	0	0	0	0	0	0	0	1	7	3
36803	1	21	00:15:12.206	2	NA	NA	NA	NA	NA	NA	NA	NA	NA	NA	NA	NA	NA	NA	NA	NA	7	4
36803	1	21	00:20:13.160	1	6	4	7	4	5	6	5	1	0	0	1	0	0	0	0	0	5	2
36803	1	21	00:24:05.467	1	6	2	7	5	1	5	1	1	0	0	1	0	0	0	0	0	5	3
36803	1	21	00:00:36.314	2	NA	NA	NA	NA	NA	NA	NA	NA	NA	NA	NA	NA	NA	NA	NA	NA	8	3
36803	1	21	00:00:19.19	1	4	1	5	7	7	5	1	4	0	0	0	0	0	0	0	1	8	4
36803	1	21	00:00:22.109	2	NA	NA	NA	NA	NA	NA	NA	NA	NA	NA	NA	NA	NA	NA	NA	NA	8	2
36803	1	21	00:31:49.881	2	NA	NA	NA	NA	NA	NA	NA	NA	NA	NA	NA	NA	NA	NA	NA	NA	7	5
36803	1	21	00:00:10.198	2	NA	NA	NA	NA	NA	NA	NA	NA	NA	NA	NA	NA	NA	NA	NA	NA	8	1
36841	2	19	00:00:18.47	2	NA	NA	NA	NA	NA	NA	NA	NA	NA	NA	NA	NA	NA	NA	NA	NA	1	1
36841	2	19	00:15:23.336	2	NA	NA	NA	NA	NA	NA	NA	NA	NA	NA	NA	NA	NA	NA	NA	NA	1	5
36841	2	19	00:00:29.356	2	NA	NA	NA	NA	NA	NA	NA	NA	NA	NA	NA	NA	NA	NA	NA	NA	2	1
36841	2	19	00:00:12.788	2	NA	NA	NA	NA	NA	NA	NA	NA	NA	NA	NA	NA	NA	NA	NA	NA	2	2
36841	2	19	00:00:41.280	2	NA	NA	NA	NA	NA	NA	NA	NA	NA	NA	NA	NA	NA	NA	NA	NA	2	3
36841	2	19	00:05:03.290	2	NA	NA	NA	NA	NA	NA	NA	NA	NA	NA	NA	NA	NA	NA	NA	NA	2	4
36841	2	19	00:00:17.167	2	NA	NA	NA	NA	NA	NA	NA	NA	NA	NA	NA	NA	NA	NA	NA	NA	2	5
36841	2	19	00:00:11.992	2	NA	NA	NA	NA	NA	NA	NA	NA	NA	NA	NA	NA	NA	NA	NA	NA	3	1
36841	2	19	00:00:15.957	2	NA	NA	NA	NA	NA	NA	NA	NA	NA	NA	NA	NA	NA	NA	NA	NA	3	2
36841	2	19	00:00:28.291	2	NA	NA	NA	NA	NA	NA	NA	NA	NA	NA	NA	NA	NA	NA	NA	NA	3	3
36841	2	19	00:03:03.14	2	NA	NA	NA	NA	NA	NA	NA	NA	NA	NA	NA	NA	NA	NA	NA	NA	3	4
36841	2	19	00:11:41.792	2	NA	NA	NA	NA	NA	NA	NA	NA	NA	NA	NA	NA	NA	NA	NA	NA	1	2
36841	2	19	00:13:23.626	1	5	1	6	1	1	1	6	1	0	0	0	0	0	0	0	1	1	3
36841	2	19	00:41:57.123	2	NA	NA	NA	NA	NA	NA	NA	NA	NA	NA	NA	NA	NA	NA	NA	NA	1	4
36841	2	19	00:00:19.419	2	NA	NA	NA	NA	NA	NA	NA	NA	NA	NA	NA	NA	NA	NA	NA	NA	4	3
36841	2	19	00:01:02.176	2	NA	NA	NA	NA	NA	NA	NA	NA	NA	NA	NA	NA	NA	NA	NA	NA	4	5
36841	2	19	00:03:58.9	2	NA	NA	NA	NA	NA	NA	NA	NA	NA	NA	NA	NA	NA	NA	NA	NA	5	1
36841	2	19	00:44:58.452	2	NA	NA	NA	NA	NA	NA	NA	NA	NA	NA	NA	NA	NA	NA	NA	NA	5	2
36841	2	19	00:00:08.890	2	NA	NA	NA	NA	NA	NA	NA	NA	NA	NA	NA	NA	NA	NA	NA	NA	5	3
36841	2	19	00:22:21.328	2	NA	NA	NA	NA	NA	NA	NA	NA	NA	NA	NA	NA	NA	NA	NA	NA	5	4
36841	2	19	00:39:48.577	2	NA	NA	NA	NA	NA	NA	NA	NA	NA	NA	NA	NA	NA	NA	NA	NA	5	5
36841	2	19	00:00:44.695	2	NA	NA	NA	NA	NA	NA	NA	NA	NA	NA	NA	NA	NA	NA	NA	NA	6	1
36841	2	19	00:13:55.466	2	NA	NA	NA	NA	NA	NA	NA	NA	NA	NA	NA	NA	NA	NA	NA	NA	6	2
36841	2	19	00:04:46.471	2	NA	NA	NA	NA	NA	NA	NA	NA	NA	NA	NA	NA	NA	NA	NA	NA	6	3
36841	2	19	00:00:17.329	2	NA	NA	NA	NA	NA	NA	NA	NA	NA	NA	NA	NA	NA	NA	NA	NA	3	5
36841	2	19	00:15:12.256	2	NA	NA	NA	NA	NA	NA	NA	NA	NA	NA	NA	NA	NA	NA	NA	NA	4	1
36841	2	19	00:01:24.798	2	NA	NA	NA	NA	NA	NA	NA	NA	NA	NA	NA	NA	NA	NA	NA	NA	4	2
36841	2	19	00:03:46.6	2	NA	NA	NA	NA	NA	NA	NA	NA	NA	NA	NA	NA	NA	NA	NA	NA	7	2
36841	2	19	00:00:25.684	2	NA	NA	NA	NA	NA	NA	NA	NA	NA	NA	NA	NA	NA	NA	NA	NA	7	3
36841	2	19	01:28:34.591	2	NA	NA	NA	NA	NA	NA	NA	NA	NA	NA	NA	NA	NA	NA	NA	NA	7	4
36841	2	19	00:10:12.301	2	NA	NA	NA	NA	NA	NA	NA	NA	NA	NA	NA	NA	NA	NA	NA	NA	7	5
36841	2	19	00:00:22.147	2	NA	NA	NA	NA	NA	NA	NA	NA	NA	NA	NA	NA	NA	NA	NA	NA	8	1
36841	2	19	00:04:32.701	2	NA	NA	NA	NA	NA	NA	NA	NA	NA	NA	NA	NA	NA	NA	NA	NA	8	2
36841	2	19	00:06:24.822	2	NA	NA	NA	NA	NA	NA	NA	NA	NA	NA	NA	NA	NA	NA	NA	NA	8	3
36841	2	19	00:00:08.268	2	NA	NA	NA	NA	NA	NA	NA	NA	NA	NA	NA	NA	NA	NA	NA	NA	8	4
36841	2	19	00:56:19.565	2	NA	NA	NA	NA	NA	NA	NA	NA	NA	NA	NA	NA	NA	NA	NA	NA	8	5
36841	2	19	00:19:15.865	2	NA	NA	NA	NA	NA	NA	NA	NA	NA	NA	NA	NA	NA	NA	NA	NA	9	1
36841	2	19	00:23:44.20	2	NA	NA	NA	NA	NA	NA	NA	NA	NA	NA	NA	NA	NA	NA	NA	NA	9	2
36841	2	19	00:03:46.603	2	NA	NA	NA	NA	NA	NA	NA	NA	NA	NA	NA	NA	NA	NA	NA	NA	6	4
36841	2	19	00:58:27.679	2	NA	NA	NA	NA	NA	NA	NA	NA	NA	NA	NA	NA	NA	NA	NA	NA	6	5
36841	2	19	00:00:16.652	2	NA	NA	NA	NA	NA	NA	NA	NA	NA	NA	NA	NA	NA	NA	NA	NA	7	1
36844	2	21	00:00:27.86	2	NA	NA	NA	NA	NA	NA	NA	NA	NA	NA	NA	NA	NA	NA	NA	NA	1	2
36844	2	21	00:00:14.830	2	NA	NA	NA	NA	NA	NA	NA	NA	NA	NA	NA	NA	NA	NA	NA	NA	1	1
36844	2	21	00:16:20.17	2	NA	NA	NA	NA	NA	NA	NA	NA	NA	NA	NA	NA	NA	NA	NA	NA	2	1
36844	2	21	00:01:05.269	2	NA	NA	NA	NA	NA	NA	NA	NA	NA	NA	NA	NA	NA	NA	NA	NA	1	3
36844	2	21	00:00:18.533	1	4	7	7	3	2	5	6	1	0	0	0	0	0	0	0	1	1	4
36844	2	21	00:11:20.70	1	4	7	7	1	1	1	7	1	0	0	0	0	0	0	0	1	1	5
36844	2	21	00:11:24.38	2	NA	NA	NA	NA	NA	NA	NA	NA	NA	NA	NA	NA	NA	NA	NA	NA	2	5
36844	2	21	00:00:14.196	2	NA	NA	NA	NA	NA	NA	NA	NA	NA	NA	NA	NA	NA	NA	NA	NA	3	1
36844	2	21	00:00:11.416	2	NA	NA	NA	NA	NA	NA	NA	NA	NA	NA	NA	NA	NA	NA	NA	NA	3	2
36844	2	21	00:00:07.107	2	NA	NA	NA	NA	NA	NA	NA	NA	NA	NA	NA	NA	NA	NA	NA	NA	3	3
36844	2	21	00:00:12.188	2	NA	NA	NA	NA	NA	NA	NA	NA	NA	NA	NA	NA	NA	NA	NA	NA	3	4
36844	2	21	00:00:22.481	2	NA	NA	NA	NA	NA	NA	NA	NA	NA	NA	NA	NA	NA	NA	NA	NA	3	5
36844	2	21	00:00:19.846	2	NA	NA	NA	NA	NA	NA	NA	NA	NA	NA	NA	NA	NA	NA	NA	NA	4	1
36844	2	21	00:00:10.647	2	NA	NA	NA	NA	NA	NA	NA	NA	NA	NA	NA	NA	NA	NA	NA	NA	4	2
36844	2	21	00:00:07.163	1	3	1	1	3	1	1	1	1	0	0	0	0	0	0	0	1	4	3
36844	2	21	00:00:26.47	2	NA	NA	NA	NA	NA	NA	NA	NA	NA	NA	NA	NA	NA	NA	NA	NA	4	4
36844	2	21	00:00:21.591	2	NA	NA	NA	NA	NA	NA	NA	NA	NA	NA	NA	NA	NA	NA	NA	NA	2	2
36844	2	21	00:00:12.968	2	NA	NA	NA	NA	NA	NA	NA	NA	NA	NA	NA	NA	NA	NA	NA	NA	2	3
36844	2	21	00:00:11.346	2	NA	NA	NA	NA	NA	NA	NA	NA	NA	NA	NA	NA	NA	NA	NA	NA	2	4
36844	2	21	00:00:11.705	2	NA	NA	NA	NA	NA	NA	NA	NA	NA	NA	NA	NA	NA	NA	NA	NA	5	1
36844	2	21	00:00:09.855	2	NA	NA	NA	NA	NA	NA	NA	NA	NA	NA	NA	NA	NA	NA	NA	NA	5	2
36844	2	21	00:01:22.680	2	NA	NA	NA	NA	NA	NA	NA	NA	NA	NA	NA	NA	NA	NA	NA	NA	5	3
36844	2	21	00:00:13.522	2	NA	NA	NA	NA	NA	NA	NA	NA	NA	NA	NA	NA	NA	NA	NA	NA	5	4
36844	2	21	00:20:51.931	2	NA	NA	NA	NA	NA	NA	NA	NA	NA	NA	NA	NA	NA	NA	NA	NA	5	5
36844	2	21	00:01:20.84	1	2	1	1	5	5	1	2	1	0	0	0	0	0	0	0	1	6	1
36844	2	21	00:00:14.939	2	NA	NA	NA	NA	NA	NA	NA	NA	NA	NA	NA	NA	NA	NA	NA	NA	6	2
36844	2	21	00:00:28.722	2	NA	NA	NA	NA	NA	NA	NA	NA	NA	NA	NA	NA	NA	NA	NA	NA	6	3
36844	2	21	00:00:11.851	2	NA	NA	NA	NA	NA	NA	NA	NA	NA	NA	NA	NA	NA	NA	NA	NA	6	4
36844	2	21	00:00:11.727	2	NA	NA	NA	NA	NA	NA	NA	NA	NA	NA	NA	NA	NA	NA	NA	NA	6	5
36844	2	21	00:00:14.365	2	NA	NA	NA	NA	NA	NA	NA	NA	NA	NA	NA	NA	NA	NA	NA	NA	7	1
36844	2	21	00:03:57.399	2	NA	NA	NA	NA	NA	NA	NA	NA	NA	NA	NA	NA	NA	NA	NA	NA	7	2
36844	2	21	00:00:11.805	2	NA	NA	NA	NA	NA	NA	NA	NA	NA	NA	NA	NA	NA	NA	NA	NA	7	3
36844	2	21	01:23:45.288	2	NA	NA	NA	NA	NA	NA	NA	NA	NA	NA	NA	NA	NA	NA	NA	NA	7	4
36844	2	21	00:37:55.846	2	NA	NA	NA	NA	NA	NA	NA	NA	NA	NA	NA	NA	NA	NA	NA	NA	7	5
36844	2	21	00:02:11.38	2	NA	NA	NA	NA	NA	NA	NA	NA	NA	NA	NA	NA	NA	NA	NA	NA	8	1
36844	2	21	00:00:51.57	2	NA	NA	NA	NA	NA	NA	NA	NA	NA	NA	NA	NA	NA	NA	NA	NA	8	2
36844	2	21	00:10:01.798	2	NA	NA	NA	NA	NA	NA	NA	NA	NA	NA	NA	NA	NA	NA	NA	NA	8	3
36844	2	21	00:00:11.942	2	NA	NA	NA	NA	NA	NA	NA	NA	NA	NA	NA	NA	NA	NA	NA	NA	8	4
36844	2	21	00:10:39.642	2	NA	NA	NA	NA	NA	NA	NA	NA	NA	NA	NA	NA	NA	NA	NA	NA	8	5
36844	2	21	00:00:28.175	2	NA	NA	NA	NA	NA	NA	NA	NA	NA	NA	NA	NA	NA	NA	NA	NA	9	1
36844	2	21	00:00:06.152	2	NA	NA	NA	NA	NA	NA	NA	NA	NA	NA	NA	NA	NA	NA	NA	NA	9	2
36844	2	21	00:00:12.800	2	NA	NA	NA	NA	NA	NA	NA	NA	NA	NA	NA	NA	NA	NA	NA	NA	9	3
36844	2	21	00:00:17.83	2	NA	NA	NA	NA	NA	NA	NA	NA	NA	NA	NA	NA	NA	NA	NA	NA	9	4
36844	2	21	00:06:18.435	2	NA	NA	NA	NA	NA	NA	NA	NA	NA	NA	NA	NA	NA	NA	NA	NA	4	5
36847	2	18	00:00:17.303	2	NA	NA	NA	NA	NA	NA	NA	NA	NA	NA	NA	NA	NA	NA	NA	NA	9	2
36847	2	18	00:00:15.324	2	NA	NA	NA	NA	NA	NA	NA	NA	NA	NA	NA	NA	NA	NA	NA	NA	9	3
36847	2	18	00:15:13.62	2	NA	NA	NA	NA	NA	NA	NA	NA	NA	NA	NA	NA	NA	NA	NA	NA	1	4
36847	2	18	00:27:33.355	2	NA	NA	NA	NA	NA	NA	NA	NA	NA	NA	NA	NA	NA	NA	NA	NA	1	5
36847	2	18	00:01:59.328	2	NA	NA	NA	NA	NA	NA	NA	NA	NA	NA	NA	NA	NA	NA	NA	NA	2	1
36847	2	18	00:12:13.974	2	NA	NA	NA	NA	NA	NA	NA	NA	NA	NA	NA	NA	NA	NA	NA	NA	2	2
36847	2	18	00:00:10.776	2	NA	NA	NA	NA	NA	NA	NA	NA	NA	NA	NA	NA	NA	NA	NA	NA	2	3
36847	2	18	00:00:12.897	2	NA	NA	NA	NA	NA	NA	NA	NA	NA	NA	NA	NA	NA	NA	NA	NA	2	4
36847	2	18	00:04:37.408	2	NA	NA	NA	NA	NA	NA	NA	NA	NA	NA	NA	NA	NA	NA	NA	NA	2	5
36847	2	18	00:00:10.516	2	NA	NA	NA	NA	NA	NA	NA	NA	NA	NA	NA	NA	NA	NA	NA	NA	3	1
36847	2	18	00:08:44.230	2	NA	NA	NA	NA	NA	NA	NA	NA	NA	NA	NA	NA	NA	NA	NA	NA	3	2
36847	2	18	00:00:24.73	2	NA	NA	NA	NA	NA	NA	NA	NA	NA	NA	NA	NA	NA	NA	NA	NA	3	3
36847	2	18	00:00:25.678	2	NA	NA	NA	NA	NA	NA	NA	NA	NA	NA	NA	NA	NA	NA	NA	NA	3	4
36847	2	18	00:00:12.307	2	NA	NA	NA	NA	NA	NA	NA	NA	NA	NA	NA	NA	NA	NA	NA	NA	3	5
36847	2	18	00:00:17.210	2	NA	NA	NA	NA	NA	NA	NA	NA	NA	NA	NA	NA	NA	NA	NA	NA	9	4
36847	2	18	00:00:13.673	2	NA	NA	NA	NA	NA	NA	NA	NA	NA	NA	NA	NA	NA	NA	NA	NA	4	3
36847	2	18	00:00:10.29	2	NA	NA	NA	NA	NA	NA	NA	NA	NA	NA	NA	NA	NA	NA	NA	NA	4	4
36847	2	18	00:00:23.190	2	NA	NA	NA	NA	NA	NA	NA	NA	NA	NA	NA	NA	NA	NA	NA	NA	4	5
36847	2	18	00:04:06.313	2	NA	NA	NA	NA	NA	NA	NA	NA	NA	NA	NA	NA	NA	NA	NA	NA	5	1
36847	2	18	00:49:39.527	2	NA	NA	NA	NA	NA	NA	NA	NA	NA	NA	NA	NA	NA	NA	NA	NA	5	2
36847	2	18	00:12:33.296	2	NA	NA	NA	NA	NA	NA	NA	NA	NA	NA	NA	NA	NA	NA	NA	NA	5	3
36847	2	18	00:00:14.784	1	5	7	7	7	1	1	1	1	0	0	1	0	0	0	0	0	5	4
36847	2	18	00:00:10.278	2	NA	NA	NA	NA	NA	NA	NA	NA	NA	NA	NA	NA	NA	NA	NA	NA	5	5
36847	2	18	00:11:06.706	2	NA	NA	NA	NA	NA	NA	NA	NA	NA	NA	NA	NA	NA	NA	NA	NA	6	1
36847	2	18	00:00:21.41	2	NA	NA	NA	NA	NA	NA	NA	NA	NA	NA	NA	NA	NA	NA	NA	NA	6	2
36847	2	18	00:00:10.631	2	NA	NA	NA	NA	NA	NA	NA	NA	NA	NA	NA	NA	NA	NA	NA	NA	6	3
36847	2	18	00:00:15.77	2	NA	NA	NA	NA	NA	NA	NA	NA	NA	NA	NA	NA	NA	NA	NA	NA	6	4
36847	2	18	00:06:39.641	2	NA	NA	NA	NA	NA	NA	NA	NA	NA	NA	NA	NA	NA	NA	NA	NA	6	5
36847	2	18	00:00:54.774	2	NA	NA	NA	NA	NA	NA	NA	NA	NA	NA	NA	NA	NA	NA	NA	NA	7	1
36847	2	18	00:00:07.799	2	NA	NA	NA	NA	NA	NA	NA	NA	NA	NA	NA	NA	NA	NA	NA	NA	7	2
36847	2	18	00:15:05.597	2	NA	NA	NA	NA	NA	NA	NA	NA	NA	NA	NA	NA	NA	NA	NA	NA	7	3
36847	2	18	00:00:08.541	2	NA	NA	NA	NA	NA	NA	NA	NA	NA	NA	NA	NA	NA	NA	NA	NA	7	4
36847	2	18	00:31:48.642	2	NA	NA	NA	NA	NA	NA	NA	NA	NA	NA	NA	NA	NA	NA	NA	NA	7	5
36847	2	18	00:00:12.503	2	NA	NA	NA	NA	NA	NA	NA	NA	NA	NA	NA	NA	NA	NA	NA	NA	8	1
36847	2	18	00:00:04.365	2	NA	NA	NA	NA	NA	NA	NA	NA	NA	NA	NA	NA	NA	NA	NA	NA	8	2
36847	2	18	00:00:10.348	2	NA	NA	NA	NA	NA	NA	NA	NA	NA	NA	NA	NA	NA	NA	NA	NA	8	3
36847	2	18	00:00:12.406	2	NA	NA	NA	NA	NA	NA	NA	NA	NA	NA	NA	NA	NA	NA	NA	NA	8	4
36847	2	18	00:22:24.981	2	NA	NA	NA	NA	NA	NA	NA	NA	NA	NA	NA	NA	NA	NA	NA	NA	8	5
36847	2	18	00:23:54.251	2	NA	NA	NA	NA	NA	NA	NA	NA	NA	NA	NA	NA	NA	NA	NA	NA	9	1
36847	2	18	00:21:52.3	2	NA	NA	NA	NA	NA	NA	NA	NA	NA	NA	NA	NA	NA	NA	NA	NA	1	1
36847	2	18	00:00:15.867	2	NA	NA	NA	NA	NA	NA	NA	NA	NA	NA	NA	NA	NA	NA	NA	NA	1	2
36847	2	18	00:00:26.196	2	NA	NA	NA	NA	NA	NA	NA	NA	NA	NA	NA	NA	NA	NA	NA	NA	1	3
36847	2	18	00:00:11.444	2	NA	NA	NA	NA	NA	NA	NA	NA	NA	NA	NA	NA	NA	NA	NA	NA	4	2
36847	2	18	00:00:06.722	2	NA	NA	NA	NA	NA	NA	NA	NA	NA	NA	NA	NA	NA	NA	NA	NA	4	1
36848	2	19	00:15:08.929	2	NA	NA	NA	NA	NA	NA	NA	NA	NA	NA	NA	NA	NA	NA	NA	NA	1	2
36848	2	19	00:00:11.529	2	NA	NA	NA	NA	NA	NA	NA	NA	NA	NA	NA	NA	NA	NA	NA	NA	1	3
36848	2	19	00:00:09.662	2	NA	NA	NA	NA	NA	NA	NA	NA	NA	NA	NA	NA	NA	NA	NA	NA	1	4
36848	2	19	00:13:15.802	2	NA	NA	NA	NA	NA	NA	NA	NA	NA	NA	NA	NA	NA	NA	NA	NA	2	1
36848	2	19	00:00:38.319	2	NA	NA	NA	NA	NA	NA	NA	NA	NA	NA	NA	NA	NA	NA	NA	NA	2	2
36848	2	19	00:05:33.630	2	NA	NA	NA	NA	NA	NA	NA	NA	NA	NA	NA	NA	NA	NA	NA	NA	2	3
36848	2	19	00:00:16.948	2	NA	NA	NA	NA	NA	NA	NA	NA	NA	NA	NA	NA	NA	NA	NA	NA	1	5
36848	2	19	00:00:07.166	2	NA	NA	NA	NA	NA	NA	NA	NA	NA	NA	NA	NA	NA	NA	NA	NA	2	5
36848	2	19	00:00:11.157	2	NA	NA	NA	NA	NA	NA	NA	NA	NA	NA	NA	NA	NA	NA	NA	NA	3	1
36848	2	19	00:00:14.958	2	NA	NA	NA	NA	NA	NA	NA	NA	NA	NA	NA	NA	NA	NA	NA	NA	3	2
36848	2	19	00:00:09.541	2	NA	NA	NA	NA	NA	NA	NA	NA	NA	NA	NA	NA	NA	NA	NA	NA	2	4
36848	2	19	01:10:45.97	2	NA	NA	NA	NA	NA	NA	NA	NA	NA	NA	NA	NA	NA	NA	NA	NA	1	1
36848	2	19	00:00:37.640	2	NA	NA	NA	NA	NA	NA	NA	NA	NA	NA	NA	NA	NA	NA	NA	NA	3	5
36848	2	19	00:31:03.569	2	NA	NA	NA	NA	NA	NA	NA	NA	NA	NA	NA	NA	NA	NA	NA	NA	4	1
36848	2	19	00:15:06.75	2	NA	NA	NA	NA	NA	NA	NA	NA	NA	NA	NA	NA	NA	NA	NA	NA	4	2
36848	2	19	00:00:06.443	2	NA	NA	NA	NA	NA	NA	NA	NA	NA	NA	NA	NA	NA	NA	NA	NA	4	3
36848	2	19	00:00:41.158	2	NA	NA	NA	NA	NA	NA	NA	NA	NA	NA	NA	NA	NA	NA	NA	NA	4	4
36848	2	19	00:00:29.45	2	NA	NA	NA	NA	NA	NA	NA	NA	NA	NA	NA	NA	NA	NA	NA	NA	4	5
36848	2	19	00:00:15.401	2	NA	NA	NA	NA	NA	NA	NA	NA	NA	NA	NA	NA	NA	NA	NA	NA	5	1
36848	2	19	00:00:15.814	2	NA	NA	NA	NA	NA	NA	NA	NA	NA	NA	NA	NA	NA	NA	NA	NA	5	2
36848	2	19	01:06:49.945	2	NA	NA	NA	NA	NA	NA	NA	NA	NA	NA	NA	NA	NA	NA	NA	NA	5	3
36848	2	19	00:13:42.397	2	NA	NA	NA	NA	NA	NA	NA	NA	NA	NA	NA	NA	NA	NA	NA	NA	5	4
36848	2	19	00:00:54.45	2	NA	NA	NA	NA	NA	NA	NA	NA	NA	NA	NA	NA	NA	NA	NA	NA	5	5
36848	2	19	00:18:35.280	2	NA	NA	NA	NA	NA	NA	NA	NA	NA	NA	NA	NA	NA	NA	NA	NA	6	1
36848	2	19	00:00:09.887	2	NA	NA	NA	NA	NA	NA	NA	NA	NA	NA	NA	NA	NA	NA	NA	NA	6	2
36848	2	19	00:40:51.507	2	NA	NA	NA	NA	NA	NA	NA	NA	NA	NA	NA	NA	NA	NA	NA	NA	6	3
36848	2	19	00:00:10.471	2	NA	NA	NA	NA	NA	NA	NA	NA	NA	NA	NA	NA	NA	NA	NA	NA	6	4
36848	2	19	00:00:09.516	2	NA	NA	NA	NA	NA	NA	NA	NA	NA	NA	NA	NA	NA	NA	NA	NA	6	5
36848	2	19	00:28:12.397	2	NA	NA	NA	NA	NA	NA	NA	NA	NA	NA	NA	NA	NA	NA	NA	NA	7	1
36848	2	19	00:02:04.855	2	NA	NA	NA	NA	NA	NA	NA	NA	NA	NA	NA	NA	NA	NA	NA	NA	7	2
36848	2	19	00:00:12.409	2	NA	NA	NA	NA	NA	NA	NA	NA	NA	NA	NA	NA	NA	NA	NA	NA	7	3
36848	2	19	00:00:10.855	2	NA	NA	NA	NA	NA	NA	NA	NA	NA	NA	NA	NA	NA	NA	NA	NA	7	4
36848	2	19	00:15:23.586	2	NA	NA	NA	NA	NA	NA	NA	NA	NA	NA	NA	NA	NA	NA	NA	NA	7	5
36848	2	19	00:01:03.978	2	NA	NA	NA	NA	NA	NA	NA	NA	NA	NA	NA	NA	NA	NA	NA	NA	8	1
36848	2	19	00:01:16.908	2	NA	NA	NA	NA	NA	NA	NA	NA	NA	NA	NA	NA	NA	NA	NA	NA	8	2
36848	2	19	00:40:33.420	2	NA	NA	NA	NA	NA	NA	NA	NA	NA	NA	NA	NA	NA	NA	NA	NA	8	3
36848	2	19	00:00:15.547	2	NA	NA	NA	NA	NA	NA	NA	NA	NA	NA	NA	NA	NA	NA	NA	NA	8	4
36848	2	19	00:00:10.400	2	NA	NA	NA	NA	NA	NA	NA	NA	NA	NA	NA	NA	NA	NA	NA	NA	8	5
36848	2	19	00:00:10.93	2	NA	NA	NA	NA	NA	NA	NA	NA	NA	NA	NA	NA	NA	NA	NA	NA	3	4
36848	2	19	00:00:41.6	2	NA	NA	NA	NA	NA	NA	NA	NA	NA	NA	NA	NA	NA	NA	NA	NA	3	3
36850	2	19	00:52:13.958	2	NA	NA	NA	NA	NA	NA	NA	NA	NA	NA	NA	NA	NA	NA	NA	NA	1	1
36850	2	19	00:15:15.82	2	NA	NA	NA	NA	NA	NA	NA	NA	NA	NA	NA	NA	NA	NA	NA	NA	1	2
36850	2	19	00:14:28.687	2	NA	NA	NA	NA	NA	NA	NA	NA	NA	NA	NA	NA	NA	NA	NA	NA	1	5
36850	2	19	00:00:12.595	2	NA	NA	NA	NA	NA	NA	NA	NA	NA	NA	NA	NA	NA	NA	NA	NA	2	1
36850	2	19	00:15:11.347	2	NA	NA	NA	NA	NA	NA	NA	NA	NA	NA	NA	NA	NA	NA	NA	NA	1	3
36850	2	19	01:13:49.846	2	NA	NA	NA	NA	NA	NA	NA	NA	NA	NA	NA	NA	NA	NA	NA	NA	1	4
36850	2	19	00:15:17.227	2	NA	NA	NA	NA	NA	NA	NA	NA	NA	NA	NA	NA	NA	NA	NA	NA	2	3
36850	2	19	00:00:19.573	2	NA	NA	NA	NA	NA	NA	NA	NA	NA	NA	NA	NA	NA	NA	NA	NA	2	4
36850	2	19	00:00:13.242	2	NA	NA	NA	NA	NA	NA	NA	NA	NA	NA	NA	NA	NA	NA	NA	NA	2	5
36850	2	19	00:01:20.974	2	NA	NA	NA	NA	NA	NA	NA	NA	NA	NA	NA	NA	NA	NA	NA	NA	3	1
36850	2	19	00:20:59.490	2	NA	NA	NA	NA	NA	NA	NA	NA	NA	NA	NA	NA	NA	NA	NA	NA	3	2
36850	2	19	00:00:17.420	2	NA	NA	NA	NA	NA	NA	NA	NA	NA	NA	NA	NA	NA	NA	NA	NA	3	3
36850	2	19	00:00:04.389	2	NA	NA	NA	NA	NA	NA	NA	NA	NA	NA	NA	NA	NA	NA	NA	NA	3	4
36850	2	19	00:00:07.884	2	NA	NA	NA	NA	NA	NA	NA	NA	NA	NA	NA	NA	NA	NA	NA	NA	3	5
36850	2	19	00:00:04.360	2	NA	NA	NA	NA	NA	NA	NA	NA	NA	NA	NA	NA	NA	NA	NA	NA	4	1
36850	2	19	00:00:07.883	2	NA	NA	NA	NA	NA	NA	NA	NA	NA	NA	NA	NA	NA	NA	NA	NA	4	2
36850	2	19	00:01:56.132	2	NA	NA	NA	NA	NA	NA	NA	NA	NA	NA	NA	NA	NA	NA	NA	NA	4	3
36850	2	19	00:52:01.364	2	NA	NA	NA	NA	NA	NA	NA	NA	NA	NA	NA	NA	NA	NA	NA	NA	4	4
36850	2	19	00:00:22.292	2	NA	NA	NA	NA	NA	NA	NA	NA	NA	NA	NA	NA	NA	NA	NA	NA	4	5
36850	2	19	00:41:36.105	2	NA	NA	NA	NA	NA	NA	NA	NA	NA	NA	NA	NA	NA	NA	NA	NA	5	1
36850	2	19	00:00:17.132	2	NA	NA	NA	NA	NA	NA	NA	NA	NA	NA	NA	NA	NA	NA	NA	NA	5	2
36850	2	19	00:19:09.407	2	NA	NA	NA	NA	NA	NA	NA	NA	NA	NA	NA	NA	NA	NA	NA	NA	5	3
36850	2	19	00:29:05.549	2	NA	NA	NA	NA	NA	NA	NA	NA	NA	NA	NA	NA	NA	NA	NA	NA	5	4
36850	2	19	00:08:18.802	2	NA	NA	NA	NA	NA	NA	NA	NA	NA	NA	NA	NA	NA	NA	NA	NA	5	5
36850	2	19	00:03:17.877	2	NA	NA	NA	NA	NA	NA	NA	NA	NA	NA	NA	NA	NA	NA	NA	NA	6	1
36850	2	19	00:15:09.210	2	NA	NA	NA	NA	NA	NA	NA	NA	NA	NA	NA	NA	NA	NA	NA	NA	6	2
36850	2	19	00:15:07.136	2	NA	NA	NA	NA	NA	NA	NA	NA	NA	NA	NA	NA	NA	NA	NA	NA	6	3
36850	2	19	00:27:52.194	2	NA	NA	NA	NA	NA	NA	NA	NA	NA	NA	NA	NA	NA	NA	NA	NA	6	4
36850	2	19	00:47:53.101	2	NA	NA	NA	NA	NA	NA	NA	NA	NA	NA	NA	NA	NA	NA	NA	NA	6	5
36850	2	19	00:15:09.466	2	NA	NA	NA	NA	NA	NA	NA	NA	NA	NA	NA	NA	NA	NA	NA	NA	7	1
36850	2	19	00:02:36.377	2	NA	NA	NA	NA	NA	NA	NA	NA	NA	NA	NA	NA	NA	NA	NA	NA	7	2
36850	2	19	00:01:11.558	2	NA	NA	NA	NA	NA	NA	NA	NA	NA	NA	NA	NA	NA	NA	NA	NA	7	3
36850	2	19	00:20:44.372	2	NA	NA	NA	NA	NA	NA	NA	NA	NA	NA	NA	NA	NA	NA	NA	NA	7	4
36850	2	19	00:15:56.215	2	NA	NA	NA	NA	NA	NA	NA	NA	NA	NA	NA	NA	NA	NA	NA	NA	7	5
36850	2	19	00:00:13.295	2	NA	NA	NA	NA	NA	NA	NA	NA	NA	NA	NA	NA	NA	NA	NA	NA	8	1
36850	2	19	00:03:58.354	2	NA	NA	NA	NA	NA	NA	NA	NA	NA	NA	NA	NA	NA	NA	NA	NA	8	2
36850	2	19	00:01:59.4	2	NA	NA	NA	NA	NA	NA	NA	NA	NA	NA	NA	NA	NA	NA	NA	NA	8	3
36850	2	19	00:00:09.881	2	NA	NA	NA	NA	NA	NA	NA	NA	NA	NA	NA	NA	NA	NA	NA	NA	8	4
36850	2	19	00:39:44.454	2	NA	NA	NA	NA	NA	NA	NA	NA	NA	NA	NA	NA	NA	NA	NA	NA	2	2
36852	2	19	00:17:59.810	2	NA	NA	NA	NA	NA	NA	NA	NA	NA	NA	NA	NA	NA	NA	NA	NA	1	2
36852	2	19	01:28:16.692	2	NA	NA	NA	NA	NA	NA	NA	NA	NA	NA	NA	NA	NA	NA	NA	NA	1	1
36852	2	19	00:15:09.100	2	NA	NA	NA	NA	NA	NA	NA	NA	NA	NA	NA	NA	NA	NA	NA	NA	2	1
36852	2	19	00:00:12.119	2	NA	NA	NA	NA	NA	NA	NA	NA	NA	NA	NA	NA	NA	NA	NA	NA	1	3
36852	2	19	00:00:12.679	1	3	5	7	7	1	6	2	7	1	0	0	0	0	0	0	0	1	4
36852	2	19	00:32:39.106	2	NA	NA	NA	NA	NA	NA	NA	NA	NA	NA	NA	NA	NA	NA	NA	NA	1	5
36852	2	19	00:13:38.681	2	NA	NA	NA	NA	NA	NA	NA	NA	NA	NA	NA	NA	NA	NA	NA	NA	2	5
36852	2	19	00:27:24.732	1	5	3	7	3	5	5	7	7	1	0	0	1	0	0	0	0	2	2
36852	2	19	00:06:08.4	2	NA	NA	NA	NA	NA	NA	NA	NA	NA	NA	NA	NA	NA	NA	NA	NA	2	3
36852	2	19	00:03:54.121	2	NA	NA	NA	NA	NA	NA	NA	NA	NA	NA	NA	NA	NA	NA	NA	NA	2	4
36852	2	19	00:03:26.75	2	NA	NA	NA	NA	NA	NA	NA	NA	NA	NA	NA	NA	NA	NA	NA	NA	3	4
36852	2	19	00:01:23.245	2	NA	NA	NA	NA	NA	NA	NA	NA	NA	NA	NA	NA	NA	NA	NA	NA	3	5
36852	2	19	00:00:10.548	2	NA	NA	NA	NA	NA	NA	NA	NA	NA	NA	NA	NA	NA	NA	NA	NA	4	1
36852	2	19	00:16:03.306	1	4	2	6	3	1	1	1	3	0	0	0	0	0	0	0	1	4	2
36852	2	19	00:24:28.403	2	NA	NA	NA	NA	NA	NA	NA	NA	NA	NA	NA	NA	NA	NA	NA	NA	4	3
36852	2	19	00:30:00.198	2	NA	NA	NA	NA	NA	NA	NA	NA	NA	NA	NA	NA	NA	NA	NA	NA	4	4
36852	2	19	00:00:57.655	2	NA	NA	NA	NA	NA	NA	NA	NA	NA	NA	NA	NA	NA	NA	NA	NA	4	5
36852	2	19	00:00:16.908	2	NA	NA	NA	NA	NA	NA	NA	NA	NA	NA	NA	NA	NA	NA	NA	NA	5	1
36852	2	19	00:00:09.377	2	NA	NA	NA	NA	NA	NA	NA	NA	NA	NA	NA	NA	NA	NA	NA	NA	5	2
36852	2	19	00:03:42.258	1	4	7	4	1	1	3	2	1	0	0	0	0	0	0	0	1	5	3
36852	2	19	00:05:15.274	2	NA	NA	NA	NA	NA	NA	NA	NA	NA	NA	NA	NA	NA	NA	NA	NA	3	1
36852	2	19	00:04:00.105	2	NA	NA	NA	NA	NA	NA	NA	NA	NA	NA	NA	NA	NA	NA	NA	NA	3	2
36852	2	19	00:29:18.135	2	NA	NA	NA	NA	NA	NA	NA	NA	NA	NA	NA	NA	NA	NA	NA	NA	3	3
36852	2	19	00:00:53.915	2	NA	NA	NA	NA	NA	NA	NA	NA	NA	NA	NA	NA	NA	NA	NA	NA	6	2
36852	2	19	00:00:13.117	2	NA	NA	NA	NA	NA	NA	NA	NA	NA	NA	NA	NA	NA	NA	NA	NA	6	3
36852	2	19	00:00:15.404	2	NA	NA	NA	NA	NA	NA	NA	NA	NA	NA	NA	NA	NA	NA	NA	NA	6	4
36852	2	19	00:00:14.156	2	NA	NA	NA	NA	NA	NA	NA	NA	NA	NA	NA	NA	NA	NA	NA	NA	6	5
36852	2	19	00:02:09.692	2	NA	NA	NA	NA	NA	NA	NA	NA	NA	NA	NA	NA	NA	NA	NA	NA	7	1
36852	2	19	00:18:30.519	2	NA	NA	NA	NA	NA	NA	NA	NA	NA	NA	NA	NA	NA	NA	NA	NA	7	2
36852	2	19	00:09:58.995	2	NA	NA	NA	NA	NA	NA	NA	NA	NA	NA	NA	NA	NA	NA	NA	NA	7	3
36852	2	19	00:00:06.52	2	NA	NA	NA	NA	NA	NA	NA	NA	NA	NA	NA	NA	NA	NA	NA	NA	7	4
36852	2	19	00:12:21.125	2	NA	NA	NA	NA	NA	NA	NA	NA	NA	NA	NA	NA	NA	NA	NA	NA	7	5
36852	2	19	00:02:19.449	2	NA	NA	NA	NA	NA	NA	NA	NA	NA	NA	NA	NA	NA	NA	NA	NA	8	1
36852	2	19	00:03:56.79	2	NA	NA	NA	NA	NA	NA	NA	NA	NA	NA	NA	NA	NA	NA	NA	NA	5	4
36852	2	19	00:15:07.368	1	7	2	7	3	1	1	4	1	0	0	0	0	0	0	0	1	5	5
36852	2	19	00:00:09.412	2	NA	NA	NA	NA	NA	NA	NA	NA	NA	NA	NA	NA	NA	NA	NA	NA	6	1
36852	2	19	00:00:16.524	2	NA	NA	NA	NA	NA	NA	NA	NA	NA	NA	NA	NA	NA	NA	NA	NA	8	2
36855	2	22	00:07:06.242	2	NA	NA	NA	NA	NA	NA	NA	NA	NA	NA	NA	NA	NA	NA	NA	NA	1	2
36855	2	22	01:24:57.189	2	NA	NA	NA	NA	NA	NA	NA	NA	NA	NA	NA	NA	NA	NA	NA	NA	1	1
36855	2	22	00:03:15.340	2	NA	NA	NA	NA	NA	NA	NA	NA	NA	NA	NA	NA	NA	NA	NA	NA	2	1
36855	2	22	00:00:32.482	1	3	1	3	1	2	2	2	3	0	0	0	0	0	0	0	1	1	3
36855	2	22	00:03:47.524	2	NA	NA	NA	NA	NA	NA	NA	NA	NA	NA	NA	NA	NA	NA	NA	NA	1	4
36855	2	22	00:19:38.345	2	NA	NA	NA	NA	NA	NA	NA	NA	NA	NA	NA	NA	NA	NA	NA	NA	1	5
36855	2	22	00:00:37.476	2	NA	NA	NA	NA	NA	NA	NA	NA	NA	NA	NA	NA	NA	NA	NA	NA	3	1
36855	2	22	00:01:04.156	2	NA	NA	NA	NA	NA	NA	NA	NA	NA	NA	NA	NA	NA	NA	NA	NA	3	2
36855	2	22	00:06:12.906	2	NA	NA	NA	NA	NA	NA	NA	NA	NA	NA	NA	NA	NA	NA	NA	NA	3	3
36855	2	22	00:00:06.43	2	NA	NA	NA	NA	NA	NA	NA	NA	NA	NA	NA	NA	NA	NA	NA	NA	3	4
36855	2	22	01:01:59.780	2	NA	NA	NA	NA	NA	NA	NA	NA	NA	NA	NA	NA	NA	NA	NA	NA	3	5
36855	2	22	00:02:43.973	2	NA	NA	NA	NA	NA	NA	NA	NA	NA	NA	NA	NA	NA	NA	NA	NA	4	1
36855	2	22	00:23:42.568	2	NA	NA	NA	NA	NA	NA	NA	NA	NA	NA	NA	NA	NA	NA	NA	NA	4	2
36855	2	22	00:03:27.170	2	NA	NA	NA	NA	NA	NA	NA	NA	NA	NA	NA	NA	NA	NA	NA	NA	4	3
36855	2	22	00:00:05.748	2	NA	NA	NA	NA	NA	NA	NA	NA	NA	NA	NA	NA	NA	NA	NA	NA	4	4
36855	2	22	00:34:05.307	2	NA	NA	NA	NA	NA	NA	NA	NA	NA	NA	NA	NA	NA	NA	NA	NA	4	5
36855	2	22	00:15:14.0	2	NA	NA	NA	NA	NA	NA	NA	NA	NA	NA	NA	NA	NA	NA	NA	NA	2	2
36855	2	22	00:08:21.459	2	NA	NA	NA	NA	NA	NA	NA	NA	NA	NA	NA	NA	NA	NA	NA	NA	2	3
36855	2	22	00:00:33.9	2	NA	NA	NA	NA	NA	NA	NA	NA	NA	NA	NA	NA	NA	NA	NA	NA	2	5
36855	2	22	00:42:22.367	2	NA	NA	NA	NA	NA	NA	NA	NA	NA	NA	NA	NA	NA	NA	NA	NA	5	4
36855	2	22	00:08:43.952	2	NA	NA	NA	NA	NA	NA	NA	NA	NA	NA	NA	NA	NA	NA	NA	NA	5	5
36855	2	22	00:15:03.966	2	NA	NA	NA	NA	NA	NA	NA	NA	NA	NA	NA	NA	NA	NA	NA	NA	6	1
36855	2	22	00:46:32.853	2	NA	NA	NA	NA	NA	NA	NA	NA	NA	NA	NA	NA	NA	NA	NA	NA	6	2
36855	2	22	00:04:14.91	2	NA	NA	NA	NA	NA	NA	NA	NA	NA	NA	NA	NA	NA	NA	NA	NA	6	3
36855	2	22	00:02:28.350	2	NA	NA	NA	NA	NA	NA	NA	NA	NA	NA	NA	NA	NA	NA	NA	NA	6	4
36855	2	22	00:17:16.596	2	NA	NA	NA	NA	NA	NA	NA	NA	NA	NA	NA	NA	NA	NA	NA	NA	5	1
36855	2	22	00:02:37.259	2	NA	NA	NA	NA	NA	NA	NA	NA	NA	NA	NA	NA	NA	NA	NA	NA	5	2
36855	2	22	00:05:30.593	2	NA	NA	NA	NA	NA	NA	NA	NA	NA	NA	NA	NA	NA	NA	NA	NA	5	3
36856	2	24	00:15:32.317	2	NA	NA	NA	NA	NA	NA	NA	NA	NA	NA	NA	NA	NA	NA	NA	NA	1	4
36856	2	24	01:03:00.478	1	5	1	4	7	1	1	1	3	0	0	0	0	0	0	0	1	1	1
36856	2	24	00:09:25.408	2	NA	NA	NA	NA	NA	NA	NA	NA	NA	NA	NA	NA	NA	NA	NA	NA	1	2
36856	2	24	00:08:14.966	2	NA	NA	NA	NA	NA	NA	NA	NA	NA	NA	NA	NA	NA	NA	NA	NA	1	3
36856	2	24	01:13:36.831	2	NA	NA	NA	NA	NA	NA	NA	NA	NA	NA	NA	NA	NA	NA	NA	NA	2	2
36856	2	24	00:29:47.473	2	NA	NA	NA	NA	NA	NA	NA	NA	NA	NA	NA	NA	NA	NA	NA	NA	2	3
36856	2	24	00:09:43.505	2	NA	NA	NA	NA	NA	NA	NA	NA	NA	NA	NA	NA	NA	NA	NA	NA	2	4
36856	2	24	00:20:58.756	2	NA	NA	NA	NA	NA	NA	NA	NA	NA	NA	NA	NA	NA	NA	NA	NA	2	5
36856	2	24	01:23:50.382	1	4	1	7	5	2	4	6	7	0	0	0	0	1	0	0	0	3	1
36856	2	24	01:07:39.943	2	NA	NA	NA	NA	NA	NA	NA	NA	NA	NA	NA	NA	NA	NA	NA	NA	3	2
36856	2	24	00:00:52.895	2	NA	NA	NA	NA	NA	NA	NA	NA	NA	NA	NA	NA	NA	NA	NA	NA	3	3
36856	2	24	00:35:06.32	1	4	1	7	4	3	5	4	4	0	1	0	0	0	0	0	0	3	4
36856	2	24	00:02:27.878	2	NA	NA	NA	NA	NA	NA	NA	NA	NA	NA	NA	NA	NA	NA	NA	NA	3	5
36856	2	24	00:00:26.289	2	NA	NA	NA	NA	NA	NA	NA	NA	NA	NA	NA	NA	NA	NA	NA	NA	4	1
36856	2	24	00:17:47.171	2	NA	NA	NA	NA	NA	NA	NA	NA	NA	NA	NA	NA	NA	NA	NA	NA	4	2
36856	2	24	00:09:53.254	2	NA	NA	NA	NA	NA	NA	NA	NA	NA	NA	NA	NA	NA	NA	NA	NA	4	3
36856	2	24	00:32:41.935	2	NA	NA	NA	NA	NA	NA	NA	NA	NA	NA	NA	NA	NA	NA	NA	NA	4	4
36856	2	24	00:01:11.834	2	NA	NA	NA	NA	NA	NA	NA	NA	NA	NA	NA	NA	NA	NA	NA	NA	4	5
36856	2	24	00:15:12.951	2	NA	NA	NA	NA	NA	NA	NA	NA	NA	NA	NA	NA	NA	NA	NA	NA	5	1
36856	2	24	00:21:30.311	1	4	3	7	2	4	6	6	2	0	0	1	0	0	0	0	0	5	2
36856	2	24	00:17:58.316	2	NA	NA	NA	NA	NA	NA	NA	NA	NA	NA	NA	NA	NA	NA	NA	NA	5	4
36856	2	24	00:05:20.947	2	NA	NA	NA	NA	NA	NA	NA	NA	NA	NA	NA	NA	NA	NA	NA	NA	5	5
36856	2	24	00:19:11.875	2	NA	NA	NA	NA	NA	NA	NA	NA	NA	NA	NA	NA	NA	NA	NA	NA	2	1
36856	2	24	00:00:42.838	1	2	1	7	7	2	4	1	1	0	0	0	0	0	0	0	1	1	5
36857	2	25	00:00:19.187	2	NA	NA	NA	NA	NA	NA	NA	NA	NA	NA	NA	NA	NA	NA	NA	NA	1	2
36857	2	25	00:01:54.224	1	5	4	7	3	2	4	5	1	0	0	1	0	0	0	0	0	1	3
36857	2	25	00:03:54.644	2	NA	NA	NA	NA	NA	NA	NA	NA	NA	NA	NA	NA	NA	NA	NA	NA	1	1
36857	2	25	00:15:20.326	2	NA	NA	NA	NA	NA	NA	NA	NA	NA	NA	NA	NA	NA	NA	NA	NA	2	1
36857	2	25	00:08:57.0	1	2	4	7	1	1	2	2	1	0	0	0	0	0	0	0	1	2	2
36857	2	25	00:47:03.59	2	NA	NA	NA	NA	NA	NA	NA	NA	NA	NA	NA	NA	NA	NA	NA	NA	1	4
36857	2	25	00:18:01.529	2	NA	NA	NA	NA	NA	NA	NA	NA	NA	NA	NA	NA	NA	NA	NA	NA	1	5
36857	2	25	00:00:49.820	2	NA	NA	NA	NA	NA	NA	NA	NA	NA	NA	NA	NA	NA	NA	NA	NA	2	5
36857	2	25	00:00:52.45	2	NA	NA	NA	NA	NA	NA	NA	NA	NA	NA	NA	NA	NA	NA	NA	NA	3	1
36857	2	25	00:00:28.510	1	6	2	7	1	2	2	6	1	0	0	1	0	0	0	0	0	3	2
36857	2	25	00:12:24.402	2	NA	NA	NA	NA	NA	NA	NA	NA	NA	NA	NA	NA	NA	NA	NA	NA	3	3
36857	2	25	00:01:36.254	2	NA	NA	NA	NA	NA	NA	NA	NA	NA	NA	NA	NA	NA	NA	NA	NA	3	4
36857	2	25	00:00:36.866	2	NA	NA	NA	NA	NA	NA	NA	NA	NA	NA	NA	NA	NA	NA	NA	NA	3	5
36857	2	25	00:20:18.556	1	5	3	7	3	4	3	5	1	0	0	1	0	0	0	0	0	4	1
36857	2	25	00:00:25.920	2	NA	NA	NA	NA	NA	NA	NA	NA	NA	NA	NA	NA	NA	NA	NA	NA	4	2
36857	2	25	00:11:37.59	2	NA	NA	NA	NA	NA	NA	NA	NA	NA	NA	NA	NA	NA	NA	NA	NA	4	3
36857	2	25	00:00:39.365	2	NA	NA	NA	NA	NA	NA	NA	NA	NA	NA	NA	NA	NA	NA	NA	NA	4	4
36857	2	25	00:15:37.107	2	NA	NA	NA	NA	NA	NA	NA	NA	NA	NA	NA	NA	NA	NA	NA	NA	4	5
36857	2	25	00:01:12.819	2	NA	NA	NA	NA	NA	NA	NA	NA	NA	NA	NA	NA	NA	NA	NA	NA	2	3
36857	2	25	00:00:49.829	2	NA	NA	NA	NA	NA	NA	NA	NA	NA	NA	NA	NA	NA	NA	NA	NA	2	4
36857	2	25	00:02:41.693	2	NA	NA	NA	NA	NA	NA	NA	NA	NA	NA	NA	NA	NA	NA	NA	NA	5	4
36857	2	25	00:00:11.367	2	NA	NA	NA	NA	NA	NA	NA	NA	NA	NA	NA	NA	NA	NA	NA	NA	5	5
36857	2	25	00:00:12.461	2	NA	NA	NA	NA	NA	NA	NA	NA	NA	NA	NA	NA	NA	NA	NA	NA	6	1
36857	2	25	00:00:15.605	2	NA	NA	NA	NA	NA	NA	NA	NA	NA	NA	NA	NA	NA	NA	NA	NA	6	2
36857	2	25	00:05:27.937	2	NA	NA	NA	NA	NA	NA	NA	NA	NA	NA	NA	NA	NA	NA	NA	NA	6	3
36857	2	25	00:00:04.272	2	NA	NA	NA	NA	NA	NA	NA	NA	NA	NA	NA	NA	NA	NA	NA	NA	6	4
36857	2	25	00:01:13.566	1	2	6	5	2	2	3	3	1	0	0	1	0	0	0	0	0	6	5
36857	2	25	00:00:13.702	2	NA	NA	NA	NA	NA	NA	NA	NA	NA	NA	NA	NA	NA	NA	NA	NA	7	1
36857	2	25	00:00:14.500	2	NA	NA	NA	NA	NA	NA	NA	NA	NA	NA	NA	NA	NA	NA	NA	NA	7	2
36857	2	25	00:00:07.535	2	NA	NA	NA	NA	NA	NA	NA	NA	NA	NA	NA	NA	NA	NA	NA	NA	7	3
36857	2	25	00:00:13.87	2	NA	NA	NA	NA	NA	NA	NA	NA	NA	NA	NA	NA	NA	NA	NA	NA	7	4
36857	2	25	00:00:19.431	2	NA	NA	NA	NA	NA	NA	NA	NA	NA	NA	NA	NA	NA	NA	NA	NA	8	1
36857	2	25	00:17:30.211	2	NA	NA	NA	NA	NA	NA	NA	NA	NA	NA	NA	NA	NA	NA	NA	NA	5	1
36857	2	25	00:00:23.785	2	NA	NA	NA	NA	NA	NA	NA	NA	NA	NA	NA	NA	NA	NA	NA	NA	5	2
36857	2	25	00:11:05.962	2	NA	NA	NA	NA	NA	NA	NA	NA	NA	NA	NA	NA	NA	NA	NA	NA	5	3
36858	2	22	00:32:24.672	2	NA	NA	NA	NA	NA	NA	NA	NA	NA	NA	NA	NA	NA	NA	NA	NA	1	4
36858	2	22	00:01:59.724	2	NA	NA	NA	NA	NA	NA	NA	NA	NA	NA	NA	NA	NA	NA	NA	NA	1	5
36858	2	22	00:50:26.266	2	NA	NA	NA	NA	NA	NA	NA	NA	NA	NA	NA	NA	NA	NA	NA	NA	2	1
36858	2	22	00:06:28.177	2	NA	NA	NA	NA	NA	NA	NA	NA	NA	NA	NA	NA	NA	NA	NA	NA	2	2
36858	2	22	01:13:16.710	2	NA	NA	NA	NA	NA	NA	NA	NA	NA	NA	NA	NA	NA	NA	NA	NA	2	3
36858	2	22	01:00:10.541	1	2	1	5	3	4	3	4	3	0	0	0	0	0	0	1	0	2	4
36858	2	22	00:01:07.819	2	NA	NA	NA	NA	NA	NA	NA	NA	NA	NA	NA	NA	NA	NA	NA	NA	2	5
36858	2	22	00:05:49.869	2	NA	NA	NA	NA	NA	NA	NA	NA	NA	NA	NA	NA	NA	NA	NA	NA	3	1
36858	2	22	00:18:18.53	2	NA	NA	NA	NA	NA	NA	NA	NA	NA	NA	NA	NA	NA	NA	NA	NA	3	2
36858	2	22	00:05:47.377	2	NA	NA	NA	NA	NA	NA	NA	NA	NA	NA	NA	NA	NA	NA	NA	NA	3	3
36858	2	22	00:00:48.503	2	NA	NA	NA	NA	NA	NA	NA	NA	NA	NA	NA	NA	NA	NA	NA	NA	1	1
36858	2	22	00:01:01.665	2	NA	NA	NA	NA	NA	NA	NA	NA	NA	NA	NA	NA	NA	NA	NA	NA	1	2
36858	2	22	00:00:15.425	2	NA	NA	NA	NA	NA	NA	NA	NA	NA	NA	NA	NA	NA	NA	NA	NA	1	3
36858	2	22	00:10:58.489	2	NA	NA	NA	NA	NA	NA	NA	NA	NA	NA	NA	NA	NA	NA	NA	NA	4	2
36858	2	22	00:05:25.862	2	NA	NA	NA	NA	NA	NA	NA	NA	NA	NA	NA	NA	NA	NA	NA	NA	4	3
36858	2	22	00:00:03.556	2	NA	NA	NA	NA	NA	NA	NA	NA	NA	NA	NA	NA	NA	NA	NA	NA	4	4
36858	2	22	00:01:56.418	2	NA	NA	NA	NA	NA	NA	NA	NA	NA	NA	NA	NA	NA	NA	NA	NA	4	5
36858	2	22	00:36:41.873	2	NA	NA	NA	NA	NA	NA	NA	NA	NA	NA	NA	NA	NA	NA	NA	NA	5	1
36858	2	22	00:40:07.657	2	NA	NA	NA	NA	NA	NA	NA	NA	NA	NA	NA	NA	NA	NA	NA	NA	5	2
36858	2	22	00:23:03.402	2	NA	NA	NA	NA	NA	NA	NA	NA	NA	NA	NA	NA	NA	NA	NA	NA	5	3
36858	2	22	00:03:21.860	1	2	3	4	6	4	5	2	4	0	0	1	0	0	0	0	0	5	4
36858	2	22	00:52:04.471	2	NA	NA	NA	NA	NA	NA	NA	NA	NA	NA	NA	NA	NA	NA	NA	NA	5	5
36858	2	22	01:04:34.849	2	NA	NA	NA	NA	NA	NA	NA	NA	NA	NA	NA	NA	NA	NA	NA	NA	6	1
36858	2	22	00:31:58.711	1	2	2	3	5	2	4	3	3	1	0	0	0	0	0	0	0	3	4
36858	2	22	00:55:29.181	2	NA	NA	NA	NA	NA	NA	NA	NA	NA	NA	NA	NA	NA	NA	NA	NA	3	5
36858	2	22	00:00:13.256	2	NA	NA	NA	NA	NA	NA	NA	NA	NA	NA	NA	NA	NA	NA	NA	NA	4	1
36858	2	22	00:25:22.462	2	NA	NA	NA	NA	NA	NA	NA	NA	NA	NA	NA	NA	NA	NA	NA	NA	6	5
36858	2	22	00:29:04.348	2	NA	NA	NA	NA	NA	NA	NA	NA	NA	NA	NA	NA	NA	NA	NA	NA	7	1
36858	2	22	00:09:39.86	2	NA	NA	NA	NA	NA	NA	NA	NA	NA	NA	NA	NA	NA	NA	NA	NA	7	2
36858	2	22	00:29:21.268	1	3	3	5	5	4	4	4	4	0	1	0	0	0	0	0	0	7	3
36858	2	22	00:28:49.759	2	NA	NA	NA	NA	NA	NA	NA	NA	NA	NA	NA	NA	NA	NA	NA	NA	7	4
36858	2	22	00:01:13.359	2	NA	NA	NA	NA	NA	NA	NA	NA	NA	NA	NA	NA	NA	NA	NA	NA	7	5
36858	2	22	00:07:02.509	2	NA	NA	NA	NA	NA	NA	NA	NA	NA	NA	NA	NA	NA	NA	NA	NA	6	2
36858	2	22	00:10:56.538	2	NA	NA	NA	NA	NA	NA	NA	NA	NA	NA	NA	NA	NA	NA	NA	NA	6	3
36858	2	22	01:18:26.689	2	NA	NA	NA	NA	NA	NA	NA	NA	NA	NA	NA	NA	NA	NA	NA	NA	6	4
36859	2	21	00:03:29.782	2	NA	NA	NA	NA	NA	NA	NA	NA	NA	NA	NA	NA	NA	NA	NA	NA	1	1
36859	2	21	00:00:53.887	2	NA	NA	NA	NA	NA	NA	NA	NA	NA	NA	NA	NA	NA	NA	NA	NA	1	5
36859	2	21	00:01:01.249	2	NA	NA	NA	NA	NA	NA	NA	NA	NA	NA	NA	NA	NA	NA	NA	NA	1	2
36859	2	21	00:38:32.476	2	NA	NA	NA	NA	NA	NA	NA	NA	NA	NA	NA	NA	NA	NA	NA	NA	1	3
36859	2	21	00:11:09.638	1	2	1	1	1	7	5	1	6	1	0	0	0	0	0	0	0	1	4
36859	2	21	01:11:37.722	2	NA	NA	NA	NA	NA	NA	NA	NA	NA	NA	NA	NA	NA	NA	NA	NA	2	4
36859	2	21	00:00:37.335	2	NA	NA	NA	NA	NA	NA	NA	NA	NA	NA	NA	NA	NA	NA	NA	NA	2	5
36859	2	21	01:06:06.581	2	NA	NA	NA	NA	NA	NA	NA	NA	NA	NA	NA	NA	NA	NA	NA	NA	3	1
36859	2	21	00:00:49.283	1	5	5	5	6	6	6	2	2	1	0	0	0	0	0	0	0	3	2
36859	2	21	00:01:10.132	2	NA	NA	NA	NA	NA	NA	NA	NA	NA	NA	NA	NA	NA	NA	NA	NA	3	3
36859	2	21	00:00:39.968	2	NA	NA	NA	NA	NA	NA	NA	NA	NA	NA	NA	NA	NA	NA	NA	NA	3	4
36859	2	21	00:39:50.119	2	NA	NA	NA	NA	NA	NA	NA	NA	NA	NA	NA	NA	NA	NA	NA	NA	3	5
36859	2	21	01:18:53.713	2	NA	NA	NA	NA	NA	NA	NA	NA	NA	NA	NA	NA	NA	NA	NA	NA	4	1
36859	2	21	00:24:44.403	2	NA	NA	NA	NA	NA	NA	NA	NA	NA	NA	NA	NA	NA	NA	NA	NA	4	2
36859	2	21	00:10:02.802	2	NA	NA	NA	NA	NA	NA	NA	NA	NA	NA	NA	NA	NA	NA	NA	NA	4	3
36859	2	21	00:07:44.990	2	NA	NA	NA	NA	NA	NA	NA	NA	NA	NA	NA	NA	NA	NA	NA	NA	2	1
36859	2	21	00:00:37.320	2	NA	NA	NA	NA	NA	NA	NA	NA	NA	NA	NA	NA	NA	NA	NA	NA	2	2
36859	2	21	00:00:43.490	2	NA	NA	NA	NA	NA	NA	NA	NA	NA	NA	NA	NA	NA	NA	NA	NA	2	3
36859	2	21	00:15:26.576	2	NA	NA	NA	NA	NA	NA	NA	NA	NA	NA	NA	NA	NA	NA	NA	NA	5	2
36859	2	21	00:24:56.607	2	NA	NA	NA	NA	NA	NA	NA	NA	NA	NA	NA	NA	NA	NA	NA	NA	5	3
36859	2	21	00:00:04.551	2	NA	NA	NA	NA	NA	NA	NA	NA	NA	NA	NA	NA	NA	NA	NA	NA	5	4
36859	2	21	00:00:03.458	2	NA	NA	NA	NA	NA	NA	NA	NA	NA	NA	NA	NA	NA	NA	NA	NA	5	5
36859	2	21	00:54:18.623	2	NA	NA	NA	NA	NA	NA	NA	NA	NA	NA	NA	NA	NA	NA	NA	NA	6	1
36859	2	21	00:09:48.172	2	NA	NA	NA	NA	NA	NA	NA	NA	NA	NA	NA	NA	NA	NA	NA	NA	6	2
36859	2	21	00:00:23.881	2	NA	NA	NA	NA	NA	NA	NA	NA	NA	NA	NA	NA	NA	NA	NA	NA	6	3
36859	2	21	00:34:30.641	2	NA	NA	NA	NA	NA	NA	NA	NA	NA	NA	NA	NA	NA	NA	NA	NA	6	4
36859	2	21	00:00:03.221	2	NA	NA	NA	NA	NA	NA	NA	NA	NA	NA	NA	NA	NA	NA	NA	NA	6	5
36859	2	21	00:00:26.330	2	NA	NA	NA	NA	NA	NA	NA	NA	NA	NA	NA	NA	NA	NA	NA	NA	7	1
36859	2	21	00:00:31.968	2	NA	NA	NA	NA	NA	NA	NA	NA	NA	NA	NA	NA	NA	NA	NA	NA	4	4
36859	2	21	00:00:44.276	2	NA	NA	NA	NA	NA	NA	NA	NA	NA	NA	NA	NA	NA	NA	NA	NA	4	5
36859	2	21	00:00:29.405	2	NA	NA	NA	NA	NA	NA	NA	NA	NA	NA	NA	NA	NA	NA	NA	NA	5	1
36859	2	21	00:15:04.114	2	NA	NA	NA	NA	NA	NA	NA	NA	NA	NA	NA	NA	NA	NA	NA	NA	7	3
36859	2	21	00:00:05.596	2	NA	NA	NA	NA	NA	NA	NA	NA	NA	NA	NA	NA	NA	NA	NA	NA	7	4
36859	2	21	00:01:16.266	2	NA	NA	NA	NA	NA	NA	NA	NA	NA	NA	NA	NA	NA	NA	NA	NA	7	5
36859	2	21	00:00:41.106	2	NA	NA	NA	NA	NA	NA	NA	NA	NA	NA	NA	NA	NA	NA	NA	NA	8	1
36859	2	21	00:00:58.244	2	NA	NA	NA	NA	NA	NA	NA	NA	NA	NA	NA	NA	NA	NA	NA	NA	8	2
36859	2	21	00:04:04.543	2	NA	NA	NA	NA	NA	NA	NA	NA	NA	NA	NA	NA	NA	NA	NA	NA	8	3
36859	2	21	00:01:41.257	2	NA	NA	NA	NA	NA	NA	NA	NA	NA	NA	NA	NA	NA	NA	NA	NA	7	2
37760	1	22	00:41:00.41	2	NA	NA	NA	NA	NA	NA	NA	NA	NA	NA	NA	NA	NA	NA	NA	NA	1	2
37760	1	22	00:01:46.652	2	NA	NA	NA	NA	NA	NA	NA	NA	NA	NA	NA	NA	NA	NA	NA	NA	1	3
37760	1	22	00:00:29.789	2	NA	NA	NA	NA	NA	NA	NA	NA	NA	NA	NA	NA	NA	NA	NA	NA	1	4
37760	1	22	00:40:05.164	2	NA	NA	NA	NA	NA	NA	NA	NA	NA	NA	NA	NA	NA	NA	NA	NA	1	1
37760	1	22	00:21:48.659	2	NA	NA	NA	NA	NA	NA	NA	NA	NA	NA	NA	NA	NA	NA	NA	NA	2	1
37760	1	22	00:00:22.76	2	NA	NA	NA	NA	NA	NA	NA	NA	NA	NA	NA	NA	NA	NA	NA	NA	2	2
37760	1	22	00:04:31.714	1	5	5	5	5	2	2	1	5	1	0	1	0	0	0	0	0	2	3
37760	1	22	00:02:47.959	2	NA	NA	NA	NA	NA	NA	NA	NA	NA	NA	NA	NA	NA	NA	NA	NA	2	4
37760	1	22	00:57:06.737	2	NA	NA	NA	NA	NA	NA	NA	NA	NA	NA	NA	NA	NA	NA	NA	NA	2	5
37760	1	22	00:03:21.657	2	NA	NA	NA	NA	NA	NA	NA	NA	NA	NA	NA	NA	NA	NA	NA	NA	3	1
37760	1	22	00:15:46.581	2	NA	NA	NA	NA	NA	NA	NA	NA	NA	NA	NA	NA	NA	NA	NA	NA	3	2
37760	1	22	00:15:23.214	2	NA	NA	NA	NA	NA	NA	NA	NA	NA	NA	NA	NA	NA	NA	NA	NA	3	3
37760	1	22	00:51:49.920	2	NA	NA	NA	NA	NA	NA	NA	NA	NA	NA	NA	NA	NA	NA	NA	NA	3	4
37760	1	22	00:01:32.457	2	NA	NA	NA	NA	NA	NA	NA	NA	NA	NA	NA	NA	NA	NA	NA	NA	3	5
37760	1	22	00:57:32.304	2	NA	NA	NA	NA	NA	NA	NA	NA	NA	NA	NA	NA	NA	NA	NA	NA	4	1
37760	1	22	00:38:34.929	2	NA	NA	NA	NA	NA	NA	NA	NA	NA	NA	NA	NA	NA	NA	NA	NA	4	2
37760	1	22	00:00:16.370	2	NA	NA	NA	NA	NA	NA	NA	NA	NA	NA	NA	NA	NA	NA	NA	NA	1	5
37760	1	22	00:15:19.15	2	NA	NA	NA	NA	NA	NA	NA	NA	NA	NA	NA	NA	NA	NA	NA	NA	4	5
37760	1	22	01:21:28.487	2	NA	NA	NA	NA	NA	NA	NA	NA	NA	NA	NA	NA	NA	NA	NA	NA	5	1
37760	1	22	00:00:15.371	1	3	5	5	6	6	2	5	5	0	0	1	0	0	0	0	0	5	2
37760	1	22	00:43:37.994	2	NA	NA	NA	NA	NA	NA	NA	NA	NA	NA	NA	NA	NA	NA	NA	NA	5	3
37760	1	22	00:14:05.395	2	NA	NA	NA	NA	NA	NA	NA	NA	NA	NA	NA	NA	NA	NA	NA	NA	5	4
37760	1	22	00:00:28.532	2	NA	NA	NA	NA	NA	NA	NA	NA	NA	NA	NA	NA	NA	NA	NA	NA	5	5
37760	1	22	00:01:09.109	1	5	6	3	6	3	3	3	6	0	0	1	0	0	0	0	0	6	1
37760	1	22	00:00:20.670	2	NA	NA	NA	NA	NA	NA	NA	NA	NA	NA	NA	NA	NA	NA	NA	NA	6	2
37760	1	22	00:47:07.96	2	NA	NA	NA	NA	NA	NA	NA	NA	NA	NA	NA	NA	NA	NA	NA	NA	6	3
37760	1	22	00:00:14.910	2	NA	NA	NA	NA	NA	NA	NA	NA	NA	NA	NA	NA	NA	NA	NA	NA	6	4
37760	1	22	00:00:10.539	2	NA	NA	NA	NA	NA	NA	NA	NA	NA	NA	NA	NA	NA	NA	NA	NA	6	5
37760	1	22	00:00:22.832	2	NA	NA	NA	NA	NA	NA	NA	NA	NA	NA	NA	NA	NA	NA	NA	NA	7	1
37760	1	22	00:01:17.617	2	NA	NA	NA	NA	NA	NA	NA	NA	NA	NA	NA	NA	NA	NA	NA	NA	7	2
37760	1	22	00:01:14.251	2	NA	NA	NA	NA	NA	NA	NA	NA	NA	NA	NA	NA	NA	NA	NA	NA	7	3
37760	1	22	00:15:12.875	2	NA	NA	NA	NA	NA	NA	NA	NA	NA	NA	NA	NA	NA	NA	NA	NA	7	4
37760	1	22	00:11:53.121	2	NA	NA	NA	NA	NA	NA	NA	NA	NA	NA	NA	NA	NA	NA	NA	NA	7	5
37760	1	22	00:04:54.627	2	NA	NA	NA	NA	NA	NA	NA	NA	NA	NA	NA	NA	NA	NA	NA	NA	4	3
37760	1	22	01:13:15.608	2	NA	NA	NA	NA	NA	NA	NA	NA	NA	NA	NA	NA	NA	NA	NA	NA	4	4
37761	1	20	00:03:43.64	1	3	6	7	6	2	4	4	2	0	0	1	0	0	0	0	0	1	1
37761	1	20	00:27:53.429	2	NA	NA	NA	NA	NA	NA	NA	NA	NA	NA	NA	NA	NA	NA	NA	NA	1	2
37761	1	20	00:24:16.806	2	NA	NA	NA	NA	NA	NA	NA	NA	NA	NA	NA	NA	NA	NA	NA	NA	2	1
37761	1	20	01:19:13.529	1	3	4	5	6	2	6	3	2	0	0	1	1	1	0	0	0	2	2
37761	1	20	00:00:49.719	1	5	2	7	4	3	6	7	3	0	0	1	0	1	0	0	0	1	4
37761	1	20	00:09:22.567	2	NA	NA	NA	NA	NA	NA	NA	NA	NA	NA	NA	NA	NA	NA	NA	NA	1	5
37761	1	20	00:18:33.922	2	NA	NA	NA	NA	NA	NA	NA	NA	NA	NA	NA	NA	NA	NA	NA	NA	3	1
37761	1	20	00:23:55.727	2	NA	NA	NA	NA	NA	NA	NA	NA	NA	NA	NA	NA	NA	NA	NA	NA	3	2
37761	1	20	00:35:36.449	2	NA	NA	NA	NA	NA	NA	NA	NA	NA	NA	NA	NA	NA	NA	NA	NA	2	3
37761	1	20	01:00:46.791	2	NA	NA	NA	NA	NA	NA	NA	NA	NA	NA	NA	NA	NA	NA	NA	NA	2	5
37761	1	20	00:23:25.492	2	NA	NA	NA	NA	NA	NA	NA	NA	NA	NA	NA	NA	NA	NA	NA	NA	3	5
37761	1	20	01:27:00.546	2	NA	NA	NA	NA	NA	NA	NA	NA	NA	NA	NA	NA	NA	NA	NA	NA	4	1
37761	1	20	00:58:14.367	2	NA	NA	NA	NA	NA	NA	NA	NA	NA	NA	NA	NA	NA	NA	NA	NA	4	2
37761	1	20	00:41:31.849	1	5	6	5	3	3	6	5	2	0	0	1	0	1	0	0	0	4	3
37761	1	20	00:15:28.937	2	NA	NA	NA	NA	NA	NA	NA	NA	NA	NA	NA	NA	NA	NA	NA	NA	4	4
37761	1	20	00:07:03.72	1	3	5	5	6	6	5	3	2	0	0	0	0	0	0	0	1	4	5
37761	1	20	00:03:14.241	2	NA	NA	NA	NA	NA	NA	NA	NA	NA	NA	NA	NA	NA	NA	NA	NA	5	1
37761	1	20	00:07:42.336	1	5	2	2	4	2	6	6	6	1	1	0	0	1	0	0	0	5	2
37761	1	20	00:13:47.927	2	NA	NA	NA	NA	NA	NA	NA	NA	NA	NA	NA	NA	NA	NA	NA	NA	5	3
37761	1	20	00:30:51.244	2	NA	NA	NA	NA	NA	NA	NA	NA	NA	NA	NA	NA	NA	NA	NA	NA	5	4
37761	1	20	00:07:06.28	2	NA	NA	NA	NA	NA	NA	NA	NA	NA	NA	NA	NA	NA	NA	NA	NA	5	5
37761	1	20	00:52:52.969	2	NA	NA	NA	NA	NA	NA	NA	NA	NA	NA	NA	NA	NA	NA	NA	NA	3	3
37761	1	20	00:02:06.828	2	NA	NA	NA	NA	NA	NA	NA	NA	NA	NA	NA	NA	NA	NA	NA	NA	3	4
37761	1	20	00:14:02.37	2	NA	NA	NA	NA	NA	NA	NA	NA	NA	NA	NA	NA	NA	NA	NA	NA	6	3
37761	1	20	00:22:33.451	2	NA	NA	NA	NA	NA	NA	NA	NA	NA	NA	NA	NA	NA	NA	NA	NA	6	4
37761	1	20	00:00:56.476	2	NA	NA	NA	NA	NA	NA	NA	NA	NA	NA	NA	NA	NA	NA	NA	NA	6	1
37761	1	20	00:50:46.650	1	4	5	4	6	6	2	6	4	0	1	1	0	1	0	0	0	6	2
37762	1	20	00:15:48.840	2	NA	NA	NA	NA	NA	NA	NA	NA	NA	NA	NA	NA	NA	NA	NA	NA	1	1
37762	1	20	00:09:59.422	2	NA	NA	NA	NA	NA	NA	NA	NA	NA	NA	NA	NA	NA	NA	NA	NA	1	2
37762	1	20	00:07:53.716	2	NA	NA	NA	NA	NA	NA	NA	NA	NA	NA	NA	NA	NA	NA	NA	NA	1	5
37762	1	20	00:01:30.381	2	NA	NA	NA	NA	NA	NA	NA	NA	NA	NA	NA	NA	NA	NA	NA	NA	2	1
37762	1	20	00:01:04.54	2	NA	NA	NA	NA	NA	NA	NA	NA	NA	NA	NA	NA	NA	NA	NA	NA	1	3
37762	1	20	00:04:14.197	1	3	2	6	2	3	6	5	7	1	1	0	0	0	0	0	0	1	4
37762	1	20	00:45:19.543	1	6	2	7	2	2	5	2	6	1	0	1	0	1	0	0	0	2	4
37762	1	20	00:01:44.891	2	NA	NA	NA	NA	NA	NA	NA	NA	NA	NA	NA	NA	NA	NA	NA	NA	2	5
37762	1	20	00:08:22.252	2	NA	NA	NA	NA	NA	NA	NA	NA	NA	NA	NA	NA	NA	NA	NA	NA	2	2
37762	1	20	00:03:06.770	2	NA	NA	NA	NA	NA	NA	NA	NA	NA	NA	NA	NA	NA	NA	NA	NA	2	3
37762	1	20	00:21:26.965	2	NA	NA	NA	NA	NA	NA	NA	NA	NA	NA	NA	NA	NA	NA	NA	NA	3	3
37762	1	20	00:07:47.877	1	3	2	5	5	2	6	5	6	0	1	1	0	0	0	0	0	3	4
37762	1	20	00:00:32.326	2	NA	NA	NA	NA	NA	NA	NA	NA	NA	NA	NA	NA	NA	NA	NA	NA	3	5
37762	1	20	00:15:41.133	1	2	5	5	6	3	5	5	2	0	0	1	0	1	0	0	0	4	1
37762	1	20	00:07:58.684	2	NA	NA	NA	NA	NA	NA	NA	NA	NA	NA	NA	NA	NA	NA	NA	NA	4	2
37762	1	20	00:02:19.545	1	3	2	5	5	2	5	2	5	0	1	0	1	0	0	0	0	4	3
37762	1	20	00:09:25.173	1	2	5	5	5	5	2	1	5	1	0	0	0	1	0	0	0	4	4
37762	1	20	00:00:23.873	2	NA	NA	NA	NA	NA	NA	NA	NA	NA	NA	NA	NA	NA	NA	NA	NA	4	5
37762	1	20	00:06:40.494	2	NA	NA	NA	NA	NA	NA	NA	NA	NA	NA	NA	NA	NA	NA	NA	NA	5	1
37762	1	20	00:23:19.290	2	NA	NA	NA	NA	NA	NA	NA	NA	NA	NA	NA	NA	NA	NA	NA	NA	5	2
37762	1	20	00:00:20.233	2	NA	NA	NA	NA	NA	NA	NA	NA	NA	NA	NA	NA	NA	NA	NA	NA	5	3
37762	1	20	00:02:34.381	2	NA	NA	NA	NA	NA	NA	NA	NA	NA	NA	NA	NA	NA	NA	NA	NA	3	1
37762	1	20	00:00:20.910	2	NA	NA	NA	NA	NA	NA	NA	NA	NA	NA	NA	NA	NA	NA	NA	NA	3	2
37762	1	20	00:26:46.767	2	NA	NA	NA	NA	NA	NA	NA	NA	NA	NA	NA	NA	NA	NA	NA	NA	6	1
37762	1	20	00:01:50.302	2	NA	NA	NA	NA	NA	NA	NA	NA	NA	NA	NA	NA	NA	NA	NA	NA	6	2
37762	1	20	00:31:42.388	2	NA	NA	NA	NA	NA	NA	NA	NA	NA	NA	NA	NA	NA	NA	NA	NA	6	3
37762	1	20	00:50:52.728	1	3	2	3	5	2	2	2	5	0	0	0	0	1	1	0	0	6	4
37762	1	20	00:01:29.596	2	NA	NA	NA	NA	NA	NA	NA	NA	NA	NA	NA	NA	NA	NA	NA	NA	6	5
37762	1	20	00:00:26.125	2	NA	NA	NA	NA	NA	NA	NA	NA	NA	NA	NA	NA	NA	NA	NA	NA	7	1
37762	1	20	00:11:31.109	2	NA	NA	NA	NA	NA	NA	NA	NA	NA	NA	NA	NA	NA	NA	NA	NA	7	2
37762	1	20	00:07:37.387	1	5	6	2	5	6	3	5	3	0	0	0	0	0	0	0	1	7	3
37762	1	20	00:48:14.481	2	NA	NA	NA	NA	NA	NA	NA	NA	NA	NA	NA	NA	NA	NA	NA	NA	7	4
37762	1	20	00:04:34.983	2	NA	NA	NA	NA	NA	NA	NA	NA	NA	NA	NA	NA	NA	NA	NA	NA	7	5
37762	1	20	00:00:55.259	2	NA	NA	NA	NA	NA	NA	NA	NA	NA	NA	NA	NA	NA	NA	NA	NA	8	2
37762	1	20	00:01:42.100	2	NA	NA	NA	NA	NA	NA	NA	NA	NA	NA	NA	NA	NA	NA	NA	NA	5	4
37762	1	20	00:01:36.447	2	NA	NA	NA	NA	NA	NA	NA	NA	NA	NA	NA	NA	NA	NA	NA	NA	5	5
37762	1	20	00:07:45.613	2	NA	NA	NA	NA	NA	NA	NA	NA	NA	NA	NA	NA	NA	NA	NA	NA	8	5
37762	1	20	00:02:11.328	2	NA	NA	NA	NA	NA	NA	NA	NA	NA	NA	NA	NA	NA	NA	NA	NA	9	2
37762	1	20	00:01:11.780	2	NA	NA	NA	NA	NA	NA	NA	NA	NA	NA	NA	NA	NA	NA	NA	NA	9	3
37762	1	20	00:00:02.407	2	NA	NA	NA	NA	NA	NA	NA	NA	NA	NA	NA	NA	NA	NA	NA	NA	9	4
37762	1	20	00:21:51.342	2	NA	NA	NA	NA	NA	NA	NA	NA	NA	NA	NA	NA	NA	NA	NA	NA	8	4
37763	1	20	00:00:50.100	1	5	1	5	1	5	6	7	6	0	1	1	0	1	0	0	0	1	1
37763	1	20	00:03:55.362	2	NA	NA	NA	NA	NA	NA	NA	NA	NA	NA	NA	NA	NA	NA	NA	NA	1	3
37763	1	20	00:19:07.45	2	NA	NA	NA	NA	NA	NA	NA	NA	NA	NA	NA	NA	NA	NA	NA	NA	1	4
37763	1	20	00:00:34.716	1	4	2	7	1	6	6	7	6	1	1	1	0	0	0	0	0	1	5
37763	1	20	00:07:13.185	1	5	1	7	1	6	6	7	6	0	0	0	1	0	0	0	0	1	2
37763	1	20	00:08:38.585	2	NA	NA	NA	NA	NA	NA	NA	NA	NA	NA	NA	NA	NA	NA	NA	NA	2	2
37763	1	20	00:03:12.729	1	5	3	7	2	6	7	5	7	0	1	1	0	0	0	0	0	2	3
37763	1	20	00:13:58.73	1	5	6	6	2	3	4	6	2	0	0	1	0	0	0	0	0	2	4
37763	1	20	00:00:48.40	2	NA	NA	NA	NA	NA	NA	NA	NA	NA	NA	NA	NA	NA	NA	NA	NA	2	1
37763	1	20	00:04:28.434	2	NA	NA	NA	NA	NA	NA	NA	NA	NA	NA	NA	NA	NA	NA	NA	NA	3	1
37763	1	20	00:02:03.382	2	NA	NA	NA	NA	NA	NA	NA	NA	NA	NA	NA	NA	NA	NA	NA	NA	3	2
37763	1	20	00:30:52.163	2	NA	NA	NA	NA	NA	NA	NA	NA	NA	NA	NA	NA	NA	NA	NA	NA	3	3
37763	1	20	00:24:20.194	1	5	2	5	2	6	6	6	6	1	0	1	0	0	0	0	0	3	4
37763	1	20	00:04:27.829	1	6	1	6	4	6	6	6	6	0	1	1	0	0	0	0	0	3	5
37763	1	20	00:09:29.379	2	NA	NA	NA	NA	NA	NA	NA	NA	NA	NA	NA	NA	NA	NA	NA	NA	4	1
37763	1	20	00:00:22.547	2	NA	NA	NA	NA	NA	NA	NA	NA	NA	NA	NA	NA	NA	NA	NA	NA	4	2
37763	1	20	00:38:05.239	2	NA	NA	NA	NA	NA	NA	NA	NA	NA	NA	NA	NA	NA	NA	NA	NA	4	3
37763	1	20	00:11:00.596	2	NA	NA	NA	NA	NA	NA	NA	NA	NA	NA	NA	NA	NA	NA	NA	NA	4	4
37763	1	20	00:00:10.699	1	5	4	5	2	7	6	5	6	0	1	1	0	0	0	0	0	4	5
37763	1	20	00:39:47.139	1	6	4	6	6	5	5	7	7	1	1	1	0	0	0	0	0	5	1
37763	1	20	00:33:09.424	2	NA	NA	NA	NA	NA	NA	NA	NA	NA	NA	NA	NA	NA	NA	NA	NA	5	2
37763	1	20	01:24:12.810	2	NA	NA	NA	NA	NA	NA	NA	NA	NA	NA	NA	NA	NA	NA	NA	NA	2	5
37763	1	20	00:17:50.756	2	NA	NA	NA	NA	NA	NA	NA	NA	NA	NA	NA	NA	NA	NA	NA	NA	5	4
37763	1	20	01:00:20.268	2	NA	NA	NA	NA	NA	NA	NA	NA	NA	NA	NA	NA	NA	NA	NA	NA	5	5
37763	1	20	00:40:45.952	2	NA	NA	NA	NA	NA	NA	NA	NA	NA	NA	NA	NA	NA	NA	NA	NA	6	1
37763	1	20	00:00:09.656	2	NA	NA	NA	NA	NA	NA	NA	NA	NA	NA	NA	NA	NA	NA	NA	NA	6	2
37763	1	20	00:01:28.768	2	NA	NA	NA	NA	NA	NA	NA	NA	NA	NA	NA	NA	NA	NA	NA	NA	6	4
37763	1	20	00:00:26.603	2	NA	NA	NA	NA	NA	NA	NA	NA	NA	NA	NA	NA	NA	NA	NA	NA	6	5
37763	1	20	00:20:35.444	2	NA	NA	NA	NA	NA	NA	NA	NA	NA	NA	NA	NA	NA	NA	NA	NA	7	1
37763	1	20	00:44:35.186	2	NA	NA	NA	NA	NA	NA	NA	NA	NA	NA	NA	NA	NA	NA	NA	NA	7	2
37763	1	20	01:10:14.719	2	NA	NA	NA	NA	NA	NA	NA	NA	NA	NA	NA	NA	NA	NA	NA	NA	7	3
37763	1	20	00:16:37.95	2	NA	NA	NA	NA	NA	NA	NA	NA	NA	NA	NA	NA	NA	NA	NA	NA	7	4
37763	1	20	00:20:08.932	2	NA	NA	NA	NA	NA	NA	NA	NA	NA	NA	NA	NA	NA	NA	NA	NA	7	5
37763	1	20	00:23:46.989	2	NA	NA	NA	NA	NA	NA	NA	NA	NA	NA	NA	NA	NA	NA	NA	NA	8	1
37763	1	20	00:17:16.700	2	NA	NA	NA	NA	NA	NA	NA	NA	NA	NA	NA	NA	NA	NA	NA	NA	5	3
37763	1	20	00:45:14.534	2	NA	NA	NA	NA	NA	NA	NA	NA	NA	NA	NA	NA	NA	NA	NA	NA	8	2
37764	2	19	00:15:09.3	1	5	5	6	3	6	6	2	7	1	0	0	1	0	0	0	0	1	5
37764	2	19	00:10:48.909	2	NA	NA	NA	NA	NA	NA	NA	NA	NA	NA	NA	NA	NA	NA	NA	NA	2	1
37764	2	19	00:07:35.716	2	NA	NA	NA	NA	NA	NA	NA	NA	NA	NA	NA	NA	NA	NA	NA	NA	2	2
37764	2	19	00:03:49.771	1	7	3	5	3	5	6	5	3	1	0	0	1	0	0	0	0	2	3
37764	2	19	00:00:11.679	2	NA	NA	NA	NA	NA	NA	NA	NA	NA	NA	NA	NA	NA	NA	NA	NA	2	4
37764	2	19	00:00:14.814	1	6	7	6	1	7	1	7	7	1	0	0	0	0	0	0	0	2	5
37764	2	19	00:00:33.773	1	6	5	5	5	5	3	7	7	1	1	1	0	0	0	0	0	3	1
37764	2	19	00:01:04.703	2	NA	NA	NA	NA	NA	NA	NA	NA	NA	NA	NA	NA	NA	NA	NA	NA	3	2
37764	2	19	00:18:55.929	2	NA	NA	NA	NA	NA	NA	NA	NA	NA	NA	NA	NA	NA	NA	NA	NA	3	3
37764	2	19	00:35:49.809	2	NA	NA	NA	NA	NA	NA	NA	NA	NA	NA	NA	NA	NA	NA	NA	NA	3	4
37764	2	19	00:04:50.360	2	NA	NA	NA	NA	NA	NA	NA	NA	NA	NA	NA	NA	NA	NA	NA	NA	3	5
37764	2	19	01:19:36.143	2	NA	NA	NA	NA	NA	NA	NA	NA	NA	NA	NA	NA	NA	NA	NA	NA	4	1
37764	2	19	00:00:32.490	1	7	1	1	5	1	1	3	1	0	1	1	0	0	0	0	0	1	4
37764	2	19	00:09:32.606	2	NA	NA	NA	NA	NA	NA	NA	NA	NA	NA	NA	NA	NA	NA	NA	NA	4	3
37764	2	19	00:09:38.230	1	6	5	5	2	6	2	5	7	1	0	0	1	0	0	0	0	4	4
37764	2	19	00:58:45.550	2	NA	NA	NA	NA	NA	NA	NA	NA	NA	NA	NA	NA	NA	NA	NA	NA	4	5
37764	2	19	00:53:56.306	2	NA	NA	NA	NA	NA	NA	NA	NA	NA	NA	NA	NA	NA	NA	NA	NA	5	1
37764	2	19	00:12:35.32	2	NA	NA	NA	NA	NA	NA	NA	NA	NA	NA	NA	NA	NA	NA	NA	NA	5	2
37764	2	19	00:10:06.456	2	NA	NA	NA	NA	NA	NA	NA	NA	NA	NA	NA	NA	NA	NA	NA	NA	5	3
37764	2	19	00:00:08.666	2	NA	NA	NA	NA	NA	NA	NA	NA	NA	NA	NA	NA	NA	NA	NA	NA	5	4
37764	2	19	00:40:10.1	1	6	5	3	6	5	5	3	5	0	1	0	0	0	0	0	0	5	5
37764	2	19	00:02:48.116	2	NA	NA	NA	NA	NA	NA	NA	NA	NA	NA	NA	NA	NA	NA	NA	NA	6	1
37764	2	19	00:02:02.426	2	NA	NA	NA	NA	NA	NA	NA	NA	NA	NA	NA	NA	NA	NA	NA	NA	6	2
37764	2	19	00:00:13.775	2	NA	NA	NA	NA	NA	NA	NA	NA	NA	NA	NA	NA	NA	NA	NA	NA	6	3
37764	2	19	00:02:21.782	2	NA	NA	NA	NA	NA	NA	NA	NA	NA	NA	NA	NA	NA	NA	NA	NA	6	4
37764	2	19	00:26:14.859	2	NA	NA	NA	NA	NA	NA	NA	NA	NA	NA	NA	NA	NA	NA	NA	NA	4	2
37764	2	19	00:11:42.475	2	NA	NA	NA	NA	NA	NA	NA	NA	NA	NA	NA	NA	NA	NA	NA	NA	7	1
37764	2	19	00:13:17.71	2	NA	NA	NA	NA	NA	NA	NA	NA	NA	NA	NA	NA	NA	NA	NA	NA	7	2
37764	2	19	00:51:04.166	2	NA	NA	NA	NA	NA	NA	NA	NA	NA	NA	NA	NA	NA	NA	NA	NA	7	3
37764	2	19	00:00:16.391	2	NA	NA	NA	NA	NA	NA	NA	NA	NA	NA	NA	NA	NA	NA	NA	NA	7	4
37764	2	19	00:29:09.336	2	NA	NA	NA	NA	NA	NA	NA	NA	NA	NA	NA	NA	NA	NA	NA	NA	7	5
37764	2	19	00:37:18.588	2	NA	NA	NA	NA	NA	NA	NA	NA	NA	NA	NA	NA	NA	NA	NA	NA	8	1
37764	2	19	00:08:20.406	2	NA	NA	NA	NA	NA	NA	NA	NA	NA	NA	NA	NA	NA	NA	NA	NA	8	2
37764	2	19	00:07:20.266	2	NA	NA	NA	NA	NA	NA	NA	NA	NA	NA	NA	NA	NA	NA	NA	NA	8	3
37764	2	19	00:03:49.638	2	NA	NA	NA	NA	NA	NA	NA	NA	NA	NA	NA	NA	NA	NA	NA	NA	8	4
37764	2	19	00:00:29.163	2	NA	NA	NA	NA	NA	NA	NA	NA	NA	NA	NA	NA	NA	NA	NA	NA	8	5
37764	2	19	00:00:08.676	2	NA	NA	NA	NA	NA	NA	NA	NA	NA	NA	NA	NA	NA	NA	NA	NA	9	1
37764	2	19	00:00:14.439	2	NA	NA	NA	NA	NA	NA	NA	NA	NA	NA	NA	NA	NA	NA	NA	NA	9	2
37764	2	19	00:00:19.76	2	NA	NA	NA	NA	NA	NA	NA	NA	NA	NA	NA	NA	NA	NA	NA	NA	6	5
37764	2	19	01:26:24.329	2	NA	NA	NA	NA	NA	NA	NA	NA	NA	NA	NA	NA	NA	NA	NA	NA	1	1
37764	2	19	00:00:07.251	1	3	6	5	5	5	2	6	7	0	1	1	0	0	0	0	0	1	2
37764	2	19	00:00:10.682	2	NA	NA	NA	NA	NA	NA	NA	NA	NA	NA	NA	NA	NA	NA	NA	NA	1	3
37764	2	19	00:10:03.739	2	NA	NA	NA	NA	NA	NA	NA	NA	NA	NA	NA	NA	NA	NA	NA	NA	9	3
37765	1	21	00:26:44.954	2	NA	NA	NA	NA	NA	NA	NA	NA	NA	NA	NA	NA	NA	NA	NA	NA	1	4
37765	1	21	00:00:21.789	2	NA	NA	NA	NA	NA	NA	NA	NA	NA	NA	NA	NA	NA	NA	NA	NA	1	5
37765	1	21	00:00:07.919	2	NA	NA	NA	NA	NA	NA	NA	NA	NA	NA	NA	NA	NA	NA	NA	NA	2	2
37765	1	21	00:00:11.2	2	NA	NA	NA	NA	NA	NA	NA	NA	NA	NA	NA	NA	NA	NA	NA	NA	2	3
37765	1	21	00:01:05.459	2	NA	NA	NA	NA	NA	NA	NA	NA	NA	NA	NA	NA	NA	NA	NA	NA	2	4
37765	1	21	00:22:05.836	2	NA	NA	NA	NA	NA	NA	NA	NA	NA	NA	NA	NA	NA	NA	NA	NA	2	1
37765	1	21	00:04:45.156	2	NA	NA	NA	NA	NA	NA	NA	NA	NA	NA	NA	NA	NA	NA	NA	NA	3	1
37765	1	21	00:15:14.339	2	NA	NA	NA	NA	NA	NA	NA	NA	NA	NA	NA	NA	NA	NA	NA	NA	3	3
37765	1	21	00:00:38.415	2	NA	NA	NA	NA	NA	NA	NA	NA	NA	NA	NA	NA	NA	NA	NA	NA	3	4
37765	1	21	01:02:24.965	2	NA	NA	NA	NA	NA	NA	NA	NA	NA	NA	NA	NA	NA	NA	NA	NA	2	5
37765	1	21	00:51:38.835	2	NA	NA	NA	NA	NA	NA	NA	NA	NA	NA	NA	NA	NA	NA	NA	NA	4	1
37765	1	21	00:25:04.749	2	NA	NA	NA	NA	NA	NA	NA	NA	NA	NA	NA	NA	NA	NA	NA	NA	4	2
37765	1	21	01:09:43.759	2	NA	NA	NA	NA	NA	NA	NA	NA	NA	NA	NA	NA	NA	NA	NA	NA	4	3
37765	1	21	00:05:36.790	2	NA	NA	NA	NA	NA	NA	NA	NA	NA	NA	NA	NA	NA	NA	NA	NA	4	4
37765	1	21	00:06:41.391	2	NA	NA	NA	NA	NA	NA	NA	NA	NA	NA	NA	NA	NA	NA	NA	NA	4	5
37765	1	21	00:07:40.781	2	NA	NA	NA	NA	NA	NA	NA	NA	NA	NA	NA	NA	NA	NA	NA	NA	5	1
37765	1	21	00:02:26.757	2	NA	NA	NA	NA	NA	NA	NA	NA	NA	NA	NA	NA	NA	NA	NA	NA	5	2
37765	1	21	00:08:40.864	2	NA	NA	NA	NA	NA	NA	NA	NA	NA	NA	NA	NA	NA	NA	NA	NA	5	3
37765	1	21	00:00:03.89	2	NA	NA	NA	NA	NA	NA	NA	NA	NA	NA	NA	NA	NA	NA	NA	NA	5	4
37765	1	21	00:14:55.908	2	NA	NA	NA	NA	NA	NA	NA	NA	NA	NA	NA	NA	NA	NA	NA	NA	5	5
37765	1	21	00:01:32.18	2	NA	NA	NA	NA	NA	NA	NA	NA	NA	NA	NA	NA	NA	NA	NA	NA	6	1
37765	1	21	00:00:10.134	2	NA	NA	NA	NA	NA	NA	NA	NA	NA	NA	NA	NA	NA	NA	NA	NA	6	2
37765	1	21	00:58:21.648	1	6	3	5	3	5	2	6	5	0	0	0	0	0	0	0	1	3	5
37765	1	21	00:01:23.168	2	NA	NA	NA	NA	NA	NA	NA	NA	NA	NA	NA	NA	NA	NA	NA	NA	6	4
37765	1	21	00:00:03.789	2	NA	NA	NA	NA	NA	NA	NA	NA	NA	NA	NA	NA	NA	NA	NA	NA	6	5
[truncated: 2,173 more rows]
